# Supplementary material for: Landscape and dynamics of TadA-dependent RNA editing in Escherichia coli reveal a role in nutrient-rich growth
Source: mBio. 2026 Apr 3;17(5):e00551-26. doi: 10.1128/mbio.00551-26 (PMC13170351; doi:10.1128/mbio.00551-26)
Supplement: Supplemental Tables — Tables S1-S17. [file mbio.00551-26-s0002.xlsx]

## Sheet: Supplementary Table 1
Chromosome	Region	Strand	A-to-G RNA variant frequency (%)	Read count	Read Coverage	Sample	Flanking sequence (for WebLogo)	4BaseMotif	Coding region change	Amino acid change	Non-synonymous	NC_000913_Gene	NC_000913_CDS	NC_000913_tRNA	NC_000913_rRNA	product (NC_000913_CDS)	product (NC_000913_tRNA)	product (NC_000913_rRNA)
NC_000913.3	16764	-	4.6875	3	64	01_WT_LB_Elog1	UUCACGGCUUACGAAUCCGAG	UACG	NP_414559.1:c.197A>G; YP_025292.1:c.140A>G	YP_025292.1:p.Y47C; NP_414559.1:p.Y66C	Yes	hokC, mokC	YP_025292.1, NP_414559.1			protein HokC, regulatory protein MokC
NC_000913.3	16764	-	7.14286	3	42	01_WT_LB_Elog3	UUCACGGCUUACGAAUCCGAG	UACG	NP_414559.1:c.197A>G; YP_025292.1:c.140A>G	NP_414559.1:p.Y66C; YP_025292.1:p.Y47C	Yes	hokC, mokC	YP_025292.1, NP_414559.1			protein HokC, regulatory protein MokC
NC_000913.3	16764	-	3.8835	4	103	01_WT_LB_Mlog3	UUCACGGCUUACGAAUCCGAG	UACG	NP_414559.1:c.197A>G; YP_025292.1:c.140A>G	YP_025292.1:p.Y47C; NP_414559.1:p.Y66C	Yes	hokC, mokC	YP_025292.1, NP_414559.1			protein HokC, regulatory protein MokC
NC_000913.3	16764	-	16.0976	66	410	01_WT_LB_stat1	UUCACGGCUUACGAAUCCGAG	UACG	NP_414559.1:c.197A>G; YP_025292.1:c.140A>G	NP_414559.1:p.Y66C; YP_025292.1:p.Y47C	Yes	hokC, mokC	YP_025292.1, NP_414559.1			protein HokC, regulatory protein MokC
NC_000913.3	16764	-	28.0105	107	382	01_WT_LB_stat2	UUCACGGCUUACGAAUCCGAG	UACG	NP_414559.1:c.197A>G; YP_025292.1:c.140A>G	NP_414559.1:p.Y66C; YP_025292.1:p.Y47C	Yes	hokC, mokC	YP_025292.1, NP_414559.1			protein HokC, regulatory protein MokC
NC_000913.3	16764	-	18.0077	47	261	01_WT_LB_stat3	UUCACGGCUUACGAAUCCGAG	UACG	NP_414559.1:c.197A>G; YP_025292.1:c.140A>G	NP_414559.1:p.Y66C; YP_025292.1:p.Y47C	Yes	hokC, mokC	YP_025292.1, NP_414559.1			protein HokC, regulatory protein MokC
NC_000913.3	16764	-	8.98204	15	167	02_WT_M9_Elog1	UUCACGGCUUACGAAUCCGAG	UACG	NP_414559.1:c.197A>G; YP_025292.1:c.140A>G	YP_025292.1:p.Y47C; NP_414559.1:p.Y66C	Yes	hokC, mokC	YP_025292.1, NP_414559.1			protein HokC, regulatory protein MokC
NC_000913.3	16764	-	3.2	4	125	02_WT_M9_Elog2	UUCACGGCUUACGAAUCCGAG	UACG	NP_414559.1:c.197A>G; YP_025292.1:c.140A>G	YP_025292.1:p.Y47C; NP_414559.1:p.Y66C	Yes	hokC, mokC	YP_025292.1, NP_414559.1			protein HokC, regulatory protein MokC
NC_000913.3	16764	-	5.59006	9	161	02_WT_M9_Elog3	UUCACGGCUUACGAAUCCGAG	UACG	NP_414559.1:c.197A>G; YP_025292.1:c.140A>G	NP_414559.1:p.Y66C; YP_025292.1:p.Y47C	Yes	hokC, mokC	YP_025292.1, NP_414559.1			protein HokC, regulatory protein MokC
NC_000913.3	16764	-	4.57143	8	175	02_WT_M9_Mlog1	UUCACGGCUUACGAAUCCGAG	UACG	NP_414559.1:c.197A>G; YP_025292.1:c.140A>G	YP_025292.1:p.Y47C; NP_414559.1:p.Y66C	Yes	hokC, mokC	YP_025292.1, NP_414559.1			protein HokC, regulatory protein MokC
NC_000913.3	16764	-	7.75194	10	129	02_WT_M9_Mlog2	UUCACGGCUUACGAAUCCGAG	UACG	NP_414559.1:c.197A>G; YP_025292.1:c.140A>G	YP_025292.1:p.Y47C; NP_414559.1:p.Y66C	Yes	hokC, mokC	YP_025292.1, NP_414559.1			protein HokC, regulatory protein MokC
NC_000913.3	16764	-	7.85714	11	140	02_WT_M9_Mlog3	UUCACGGCUUACGAAUCCGAG	UACG	NP_414559.1:c.197A>G; YP_025292.1:c.140A>G	NP_414559.1:p.Y66C; YP_025292.1:p.Y47C	Yes	hokC, mokC	YP_025292.1, NP_414559.1			protein HokC, regulatory protein MokC
NC_000913.3	16764	-	5	9	180	02_WT_M9_stat1	UUCACGGCUUACGAAUCCGAG	UACG	NP_414559.1:c.197A>G; YP_025292.1:c.140A>G	YP_025292.1:p.Y47C; NP_414559.1:p.Y66C	Yes	hokC, mokC	YP_025292.1, NP_414559.1			protein HokC, regulatory protein MokC
NC_000913.3	16764	-	5.59006	9	161	02_WT_M9_stat2	UUCACGGCUUACGAAUCCGAG	UACG	NP_414559.1:c.197A>G; YP_025292.1:c.140A>G	NP_414559.1:p.Y66C; YP_025292.1:p.Y47C	Yes	hokC, mokC	YP_025292.1, NP_414559.1			protein HokC, regulatory protein MokC
NC_000913.3	16764	-	4.6729	10	214	02_WT_M9_stat3	UUCACGGCUUACGAAUCCGAG	UACG	NP_414559.1:c.197A>G; YP_025292.1:c.140A>G	YP_025292.1:p.Y47C; NP_414559.1:p.Y66C	Yes	hokC, mokC	YP_025292.1, NP_414559.1			protein HokC, regulatory protein MokC
NC_000913.3	51311	-	1.3245	8	604	01_WT_LB_Elog1	CAGGGUCACUACGAAAUGAUC	UACG	NP_414592.1:c.296A>G	NP_414592.1:p.Y99C	Yes	apaG	NP_414592.1			DUF525 domain-containing protein ApaG
NC_000913.3	51311	-	1.08401	4	369	01_WT_LB_Elog3	CAGGGUCACUACGAAAUGAUC	UACG	NP_414592.1:c.296A>G	NP_414592.1:p.Y99C	Yes	apaG	NP_414592.1			DUF525 domain-containing protein ApaG
NC_000913.3	51311	-	1.07066	5	467	01_WT_LB_Mlog3	CAGGGUCACUACGAAAUGAUC	UACG	NP_414592.1:c.296A>G	NP_414592.1:p.Y99C	Yes	apaG	NP_414592.1			DUF525 domain-containing protein ApaG
NC_000913.3	51311	-	2.15577	31	1438	01_WT_LB_stat1	CAGGGUCACUACGAAAUGAUC	UACG	NP_414592.1:c.296A>G	NP_414592.1:p.Y99C	Yes	apaG	NP_414592.1			DUF525 domain-containing protein ApaG
NC_000913.3	51311	-	2.00236	17	849	01_WT_LB_stat2	CAGGGUCACUACGAAAUGAUC	UACG	NP_414592.1:c.296A>G	NP_414592.1:p.Y99C	Yes	apaG	NP_414592.1			DUF525 domain-containing protein ApaG
NC_000913.3	51311	-	1.88442	15	796	01_WT_LB_stat3	CAGGGUCACUACGAAAUGAUC	UACG	NP_414592.1:c.296A>G	NP_414592.1:p.Y99C	Yes	apaG	NP_414592.1			DUF525 domain-containing protein ApaG
NC_000913.3	51311	-	1.32701	14	1055	02_WT_M9_Elog1	CAGGGUCACUACGAAAUGAUC	UACG	NP_414592.1:c.296A>G	NP_414592.1:p.Y99C	Yes	apaG	NP_414592.1			DUF525 domain-containing protein ApaG
NC_000913.3	51311	-	1.80676	23	1273	02_WT_M9_Elog2	CAGGGUCACUACGAAAUGAUC	UACG	NP_414592.1:c.296A>G	NP_414592.1:p.Y99C	Yes	apaG	NP_414592.1			DUF525 domain-containing protein ApaG
NC_000913.3	51311	-	1.62382	12	739	02_WT_M9_Mlog1	CAGGGUCACUACGAAAUGAUC	UACG	NP_414592.1:c.296A>G	NP_414592.1:p.Y99C	Yes	apaG	NP_414592.1			DUF525 domain-containing protein ApaG
NC_000913.3	51311	-	3.02572	20	661	02_WT_M9_Mlog2	CAGGGUCACUACGAAAUGAUC	UACG	NP_414592.1:c.296A>G	NP_414592.1:p.Y99C	Yes	apaG	NP_414592.1			DUF525 domain-containing protein ApaG
NC_000913.3	51311	-	2.79503	18	644	02_WT_M9_Mlog3	CAGGGUCACUACGAAAUGAUC	UACG	NP_414592.1:c.296A>G	NP_414592.1:p.Y99C	Yes	apaG	NP_414592.1			DUF525 domain-containing protein ApaG
NC_000913.3	51311	-	2.52252	14	555	02_WT_M9_stat1	CAGGGUCACUACGAAAUGAUC	UACG	NP_414592.1:c.296A>G	NP_414592.1:p.Y99C	Yes	apaG	NP_414592.1			DUF525 domain-containing protein ApaG
NC_000913.3	51311	-	1.52284	3	197	02_WT_M9_stat2	CAGGGUCACUACGAAAUGAUC	UACG	NP_414592.1:c.296A>G	NP_414592.1:p.Y99C	Yes	apaG	NP_414592.1			DUF525 domain-containing protein ApaG
NC_000913.3	51311	-	1.04478	7	670	02_WT_M9_stat3	CAGGGUCACUACGAAAUGAUC	UACG	NP_414592.1:c.296A>G	NP_414592.1:p.Y99C	Yes	apaG	NP_414592.1			DUF525 domain-containing protein ApaG
NC_000913.3	146707	-	2.41546	5	207	01_TadA_mutant_LB_stat1	GACAGGGUAGAAAGGUAGAAG	GAAA			-
NC_000913.3	146707	-	2.03046	4	197	01_TadA_mutant_LB_stat2	GACAGGGUAGAAAGGUAGAAG	GAAA			-
NC_000913.3	146707	-	1.31004	3	229	01_TadA_mutant_LB_stat3	GACAGGGUAGAAAGGUAGAAG	GAAA			-
NC_000913.3	146707	-	1.40845	5	355	02_WT_M9_Mlog2	GACAGGGUAGAAAGGUAGAAG	GAAA			-
NC_000913.3	146707	-	2.0979	6	286	02_WT_M9_stat1	GACAGGGUAGAAAGGUAGAAG	GAAA			-
NC_000913.3	146707	-	5.09259	11	216	02_WT_M9_stat2	GACAGGGUAGAAAGGUAGAAG	GAAA			-
NC_000913.3	146707	-	1.35593	4	295	02_WT_M9_stat3	GACAGGGUAGAAAGGUAGAAG	GAAA			-
NC_000913.3	146707	-	2.1327	9	422	02_TadA_mutant_M9_Elog1	GACAGGGUAGAAAGGUAGAAG	GAAA			-
NC_000913.3	146707	-	2.55591	8	313	02_TadA_mutant_M9_Elog3	GACAGGGUAGAAAGGUAGAAG	GAAA			-
NC_000913.3	146707	-	2.24215	5	223	02_TadA_mutant_M9_Mlog1	GACAGGGUAGAAAGGUAGAAG	GAAA			-
NC_000913.3	146707	-	3.96476	9	227	02_TadA_mutant_M9_Mlog2	GACAGGGUAGAAAGGUAGAAG	GAAA			-
NC_000913.3	146707	-	2.10084	5	238	02_TadA_mutant_M9_Mlog3	GACAGGGUAGAAAGGUAGAAG	GAAA			-
NC_000913.3	146707	-	2.67857	6	224	02_TadA_mutant_M9_stat2	GACAGGGUAGAAAGGUAGAAG	GAAA			-
NC_000913.3	146707	-	1.80505	5	277	02_TadA_mutant_M9_stat3	GACAGGGUAGAAAGGUAGAAG	GAAA			-
NC_000913.3	199873	+	2.36613	19	803	01_WT_LB_stat2	AUGCCGUUCUACGAGAACUUC	UACG	NP_414719.1:c.1946A>G	NP_414719.1:p.Y649C	Yes	bamA	NP_414719.1			outer membrane protein assembly factor BamA
NC_000913.3	199873	+	1.34436	13	967	01_WT_LB_stat3	AUGCCGUUCUACGAGAACUUC	UACG	NP_414719.1:c.1946A>G	NP_414719.1:p.Y649C	Yes	bamA	NP_414719.1			outer membrane protein assembly factor BamA
NC_000913.3	262906	-	47.8723	45	94	01_WT_LB_stat1	CCUUCGCAUUACGAAUGCGCU	UACG			-	thrW-as
NC_000913.3	262906	-	64.2857	45	70	01_WT_LB_stat2	CCUUCGCAUUACGAAUGCGCU	UACG			-	thrW-as
NC_000913.3	262906	-	52.2727	23	44	01_WT_LB_stat3	CCUUCGCAUUACGAAUGCGCU	UACG			-	thrW-as
NC_000913.3	262906	-	30	3	10	02_WT_M9_Elog1	CCUUCGCAUUACGAAUGCGCU	UACG			-	thrW-as
NC_000913.3	262906	-	15.625	5	32	02_WT_M9_Mlog1	CCUUCGCAUUACGAAUGCGCU	UACG			-	thrW-as
NC_000913.3	262906	-	24.2424	8	33	02_WT_M9_Mlog2	CCUUCGCAUUACGAAUGCGCU	UACG			-	thrW-as
NC_000913.3	262906	-	29.0323	9	31	02_WT_M9_Mlog3	CCUUCGCAUUACGAAUGCGCU	UACG			-	thrW-as
NC_000913.3	262906	-	26.9231	7	26	02_WT_M9_stat1	CCUUCGCAUUACGAAUGCGCU	UACG			-	thrW-as
NC_000913.3	262906	-	40	6	15	02_WT_M9_stat2	CCUUCGCAUUACGAAUGCGCU	UACG			-	thrW-as
NC_000913.3	262906	-	22.2222	6	27	02_WT_M9_stat3	CCUUCGCAUUACGAAUGCGCU	UACG			-	thrW-as
NC_000913.3	297214	-	21.4286	3	14	01_WT_LB_Elog2	CCUUCGCAUUACGAAUGCGAU	UACG			-	ptwF-as
NC_000913.3	297214	-	27.2727	3	11	01_WT_LB_stat3	CCUUCGCAUUACGAAUGCGAU	UACG			-	ptwF-as
NC_000913.3	297214	-	15.6863	8	51	02_WT_M9_Mlog1	CCUUCGCAUUACGAAUGCGAU	UACG			-	ptwF-as
NC_000913.3	297214	-	14.2857	6	42	02_WT_M9_Mlog2	CCUUCGCAUUACGAAUGCGAU	UACG			-	ptwF-as
NC_000913.3	297214	-	6.52174	3	46	02_WT_M9_Mlog3	CCUUCGCAUUACGAAUGCGAU	UACG			-	ptwF-as
NC_000913.3	297214	-	14.8148	8	54	02_WT_M9_stat1	CCUUCGCAUUACGAAUGCGAU	UACG			-	ptwF-as
NC_000913.3	297214	-	14.6341	12	82	02_WT_M9_stat3	CCUUCGCAUUACGAAUGCGAU	UACG			-	ptwF-as
NC_000913.3	462681	+	4.61255	75	1626	01_WT_LB_Elog1	CAGAGCUACUACGACCAGCAU	UACG	NP_414975.1:c.767A>G	NP_414975.1:p.Y256C	Yes	ppiD	NP_414975.1			periplasmic folding chaperone
NC_000913.3	462681	+	3.02782	37	1222	01_WT_LB_Elog2	CAGAGCUACUACGACCAGCAU	UACG	NP_414975.1:c.767A>G	NP_414975.1:p.Y256C	Yes	ppiD	NP_414975.1			periplasmic folding chaperone
NC_000913.3	462681	+	2.07424	19	916	01_WT_LB_Elog3	CAGAGCUACUACGACCAGCAU	UACG	NP_414975.1:c.767A>G	NP_414975.1:p.Y256C	Yes	ppiD	NP_414975.1			periplasmic folding chaperone
NC_000913.3	462681	+	1.94932	30	1539	01_WT_LB_Mlog1	CAGAGCUACUACGACCAGCAU	UACG	NP_414975.1:c.767A>G	NP_414975.1:p.Y256C	Yes	ppiD	NP_414975.1			periplasmic folding chaperone
NC_000913.3	462681	+	2.29885	26	1131	01_WT_LB_Mlog2	CAGAGCUACUACGACCAGCAU	UACG	NP_414975.1:c.767A>G	NP_414975.1:p.Y256C	Yes	ppiD	NP_414975.1			periplasmic folding chaperone
NC_000913.3	462681	+	3.41753	23	673	01_WT_LB_Mlog3	CAGAGCUACUACGACCAGCAU	UACG	NP_414975.1:c.767A>G	NP_414975.1:p.Y256C	Yes	ppiD	NP_414975.1			periplasmic folding chaperone
NC_000913.3	462681	+	2.5	8	320	01_WT_LB_stat1	CAGAGCUACUACGACCAGCAU	UACG	NP_414975.1:c.767A>G	NP_414975.1:p.Y256C	Yes	ppiD	NP_414975.1			periplasmic folding chaperone
NC_000913.3	462681	+	2.08333	7	336	01_WT_LB_stat2	CAGAGCUACUACGACCAGCAU	UACG	NP_414975.1:c.767A>G	NP_414975.1:p.Y256C	Yes	ppiD	NP_414975.1			periplasmic folding chaperone
NC_000913.3	462681	+	1.34228	4	298	01_WT_LB_stat3	CAGAGCUACUACGACCAGCAU	UACG	NP_414975.1:c.767A>G	NP_414975.1:p.Y256C	Yes	ppiD	NP_414975.1			periplasmic folding chaperone
NC_000913.3	462681	+	1.41844	16	1128	02_WT_M9_Elog1	CAGAGCUACUACGACCAGCAU	UACG	NP_414975.1:c.767A>G	NP_414975.1:p.Y256C	Yes	ppiD	NP_414975.1			periplasmic folding chaperone
NC_000913.3	462681	+	2.97542	23	773	02_WT_M9_Elog3	CAGAGCUACUACGACCAGCAU	UACG	NP_414975.1:c.767A>G	NP_414975.1:p.Y256C	Yes	ppiD	NP_414975.1			periplasmic folding chaperone
NC_000913.3	462681	+	1.14324	17	1487	02_WT_M9_Mlog1	CAGAGCUACUACGACCAGCAU	UACG	NP_414975.1:c.767A>G	NP_414975.1:p.Y256C	Yes	ppiD	NP_414975.1			periplasmic folding chaperone
NC_000913.3	462681	+	1.54321	20	1296	02_WT_M9_Mlog2	CAGAGCUACUACGACCAGCAU	UACG	NP_414975.1:c.767A>G	NP_414975.1:p.Y256C	Yes	ppiD	NP_414975.1			periplasmic folding chaperone
NC_000913.3	462681	+	1.62338	25	1540	02_WT_M9_Mlog3	CAGAGCUACUACGACCAGCAU	UACG	NP_414975.1:c.767A>G	NP_414975.1:p.Y256C	Yes	ppiD	NP_414975.1			periplasmic folding chaperone
NC_000913.3	462681	+	1.07066	10	934	02_WT_M9_stat1	CAGAGCUACUACGACCAGCAU	UACG	NP_414975.1:c.767A>G	NP_414975.1:p.Y256C	Yes	ppiD	NP_414975.1			periplasmic folding chaperone
NC_000913.3	462681	+	1.28755	6	466	02_WT_M9_stat2	CAGAGCUACUACGACCAGCAU	UACG	NP_414975.1:c.767A>G	NP_414975.1:p.Y256C	Yes	ppiD	NP_414975.1			periplasmic folding chaperone
NC_000913.3	462681	+	1.78947	17	950	02_WT_M9_stat3	CAGAGCUACUACGACCAGCAU	UACG	NP_414975.1:c.767A>G	NP_414975.1:p.Y256C	Yes	ppiD	NP_414975.1			periplasmic folding chaperone
NC_000913.3	607972	+	45.4545	5	11	01_WT_LB_Elog1	GUUCUCGCUUACGAACCGAAG	UACG	YP_025295.1:c.137A>G	YP_025295.1:p.Y46C	Yes	hokE	YP_025295.1			protein HokE
NC_000913.3	607972	+	60	6	10	01_WT_LB_Elog2	GUUCUCGCUUACGAACCGAAG	UACG	YP_025295.1:c.137A>G	YP_025295.1:p.Y46C	Yes	hokE	YP_025295.1			protein HokE
NC_000913.3	607972	+	47.3684	9	19	01_WT_LB_stat1	GUUCUCGCUUACGAACCGAAG	UACG	YP_025295.1:c.137A>G	YP_025295.1:p.Y46C	Yes	hokE	YP_025295.1			protein HokE
NC_000913.3	607972	+	71.4286	10	14	01_WT_LB_stat2	GUUCUCGCUUACGAACCGAAG	UACG	YP_025295.1:c.137A>G	YP_025295.1:p.Y46C	Yes	hokE	YP_025295.1			protein HokE
NC_000913.3	607972	+	52.381	11	21	01_WT_LB_stat3	GUUCUCGCUUACGAACCGAAG	UACG	YP_025295.1:c.137A>G	YP_025295.1:p.Y46C	Yes	hokE	YP_025295.1			protein HokE
NC_000913.3	607972	+	26.087	18	69	02_WT_M9_Elog1	GUUCUCGCUUACGAACCGAAG	UACG	YP_025295.1:c.137A>G	YP_025295.1:p.Y46C	Yes	hokE	YP_025295.1			protein HokE
NC_000913.3	607972	+	28.2609	13	46	02_WT_M9_Elog2	GUUCUCGCUUACGAACCGAAG	UACG	YP_025295.1:c.137A>G	YP_025295.1:p.Y46C	Yes	hokE	YP_025295.1			protein HokE
NC_000913.3	607972	+	16	8	50	02_WT_M9_Elog3	GUUCUCGCUUACGAACCGAAG	UACG	YP_025295.1:c.137A>G	YP_025295.1:p.Y46C	Yes	hokE	YP_025295.1			protein HokE
NC_000913.3	607972	+	23.1405	28	121	02_WT_M9_Mlog1	GUUCUCGCUUACGAACCGAAG	UACG	YP_025295.1:c.137A>G	YP_025295.1:p.Y46C	Yes	hokE	YP_025295.1			protein HokE
NC_000913.3	607972	+	20.1835	22	109	02_WT_M9_Mlog2	GUUCUCGCUUACGAACCGAAG	UACG	YP_025295.1:c.137A>G	YP_025295.1:p.Y46C	Yes	hokE	YP_025295.1			protein HokE
NC_000913.3	607972	+	34.0206	33	97	02_WT_M9_Mlog3	GUUCUCGCUUACGAACCGAAG	UACG	YP_025295.1:c.137A>G	YP_025295.1:p.Y46C	Yes	hokE	YP_025295.1			protein HokE
NC_000913.3	607972	+	22.6667	17	75	02_WT_M9_stat1	GUUCUCGCUUACGAACCGAAG	UACG	YP_025295.1:c.137A>G	YP_025295.1:p.Y46C	Yes	hokE	YP_025295.1			protein HokE
NC_000913.3	607972	+	27.3684	26	95	02_WT_M9_stat2	GUUCUCGCUUACGAACCGAAG	UACG	YP_025295.1:c.137A>G	YP_025295.1:p.Y46C	Yes	hokE	YP_025295.1			protein HokE
NC_000913.3	607972	+	30	33	110	02_WT_M9_stat3	GUUCUCGCUUACGAACCGAAG	UACG	YP_025295.1:c.137A>G	YP_025295.1:p.Y46C	Yes	hokE	YP_025295.1			protein HokE
NC_000913.3	798380	-	1.68421	16	950	01_WT_LB_Elog2	AUUGACCCCGAAAAAGACCCU	GAAA	NP_415287.1:c.52A>G	NP_415287.1:p.K18E	Yes	ybhA	NP_415287.1			pyridoxal phosphate/fructose-1,6-bisphosphate phosphatase
NC_000913.3	798380	-	1.92308	18	936	01_WT_LB_Mlog1	AUUGACCCCGAAAAAGACCCU	GAAA	NP_415287.1:c.52A>G	NP_415287.1:p.K18E	Yes	ybhA	NP_415287.1			pyridoxal phosphate/fructose-1,6-bisphosphate phosphatase
NC_000913.3	798380	-	0.998573	7	701	01_WT_LB_Mlog2	AUUGACCCCGAAAAAGACCCU	GAAA	NP_415287.1:c.52A>G	NP_415287.1:p.K18E	Yes	ybhA	NP_415287.1			pyridoxal phosphate/fructose-1,6-bisphosphate phosphatase
NC_000913.3	798380	-	1.39457	590	42307	01_WT_LB_stat2	AUUGACCCCGAAAAAGACCCU	GAAA	NP_415287.1:c.52A>G	NP_415287.1:p.K18E	Yes	ybhA	NP_415287.1			pyridoxal phosphate/fructose-1,6-bisphosphate phosphatase
NC_000913.3	798380	-	2.28903	482	21057	01_WT_LB_stat3	AUUGACCCCGAAAAAGACCCU	GAAA	NP_415287.1:c.52A>G	NP_415287.1:p.K18E	Yes	ybhA	NP_415287.1			pyridoxal phosphate/fructose-1,6-bisphosphate phosphatase
NC_000913.3	798380	-	1.8837	23	1221	01_TadA_mutant_LB_Elog1	AUUGACCCCGAAAAAGACCCU	GAAA	NP_415287.1:c.52A>G	NP_415287.1:p.K18E	Yes	ybhA	NP_415287.1			pyridoxal phosphate/fructose-1,6-bisphosphate phosphatase
NC_000913.3	798380	-	1.7562	17	968	01_TadA_mutant_LB_Elog2	AUUGACCCCGAAAAAGACCCU	GAAA	NP_415287.1:c.52A>G	NP_415287.1:p.K18E	Yes	ybhA	NP_415287.1			pyridoxal phosphate/fructose-1,6-bisphosphate phosphatase
NC_000913.3	798380	-	2.68972	28	1041	01_TadA_mutant_LB_Mlog1	AUUGACCCCGAAAAAGACCCU	GAAA	NP_415287.1:c.52A>G	NP_415287.1:p.K18E	Yes	ybhA	NP_415287.1			pyridoxal phosphate/fructose-1,6-bisphosphate phosphatase
NC_000913.3	798380	-	1.52478	12	787	01_TadA_mutant_LB_Mlog2	AUUGACCCCGAAAAAGACCCU	GAAA	NP_415287.1:c.52A>G	NP_415287.1:p.K18E	Yes	ybhA	NP_415287.1			pyridoxal phosphate/fructose-1,6-bisphosphate phosphatase
NC_000913.3	798380	-	3.00412	438	14580	01_TadA_mutant_LB_stat1	AUUGACCCCGAAAAAGACCCU	GAAA	NP_415287.1:c.52A>G	NP_415287.1:p.K18E	Yes	ybhA	NP_415287.1			pyridoxal phosphate/fructose-1,6-bisphosphate phosphatase
NC_000913.3	798380	-	2.86512	985	34379	01_TadA_mutant_LB_stat2	AUUGACCCCGAAAAAGACCCU	GAAA	NP_415287.1:c.52A>G	NP_415287.1:p.K18E	Yes	ybhA	NP_415287.1			pyridoxal phosphate/fructose-1,6-bisphosphate phosphatase
NC_000913.3	798380	-	3.37994	1112	32900	01_TadA_mutant_LB_stat3	AUUGACCCCGAAAAAGACCCU	GAAA	NP_415287.1:c.52A>G	NP_415287.1:p.K18E	Yes	ybhA	NP_415287.1			pyridoxal phosphate/fructose-1,6-bisphosphate phosphatase
NC_000913.3	798380	-	2.14584	580	27029	02_WT_M9_Elog1	AUUGACCCCGAAAAAGACCCU	GAAA	NP_415287.1:c.52A>G	NP_415287.1:p.K18E	Yes	ybhA	NP_415287.1			pyridoxal phosphate/fructose-1,6-bisphosphate phosphatase
NC_000913.3	798380	-	1.08009	364	33701	02_WT_M9_Elog2	AUUGACCCCGAAAAAGACCCU	GAAA	NP_415287.1:c.52A>G	NP_415287.1:p.K18E	Yes	ybhA	NP_415287.1			pyridoxal phosphate/fructose-1,6-bisphosphate phosphatase
NC_000913.3	798380	-	1.45451	399	27432	02_WT_M9_Elog3	AUUGACCCCGAAAAAGACCCU	GAAA	NP_415287.1:c.52A>G	NP_415287.1:p.K18E	Yes	ybhA	NP_415287.1			pyridoxal phosphate/fructose-1,6-bisphosphate phosphatase
NC_000913.3	798380	-	1.92505	432	22441	02_WT_M9_Mlog1	AUUGACCCCGAAAAAGACCCU	GAAA	NP_415287.1:c.52A>G	NP_415287.1:p.K18E	Yes	ybhA	NP_415287.1			pyridoxal phosphate/fructose-1,6-bisphosphate phosphatase
NC_000913.3	798380	-	1.88992	433	22911	02_WT_M9_Mlog2	AUUGACCCCGAAAAAGACCCU	GAAA	NP_415287.1:c.52A>G	NP_415287.1:p.K18E	Yes	ybhA	NP_415287.1			pyridoxal phosphate/fructose-1,6-bisphosphate phosphatase
NC_000913.3	798380	-	1.44978	333	22969	02_WT_M9_Mlog3	AUUGACCCCGAAAAAGACCCU	GAAA	NP_415287.1:c.52A>G	NP_415287.1:p.K18E	Yes	ybhA	NP_415287.1			pyridoxal phosphate/fructose-1,6-bisphosphate phosphatase
NC_000913.3	798380	-	2.16748	271	12503	02_WT_M9_stat1	AUUGACCCCGAAAAAGACCCU	GAAA	NP_415287.1:c.52A>G	NP_415287.1:p.K18E	Yes	ybhA	NP_415287.1			pyridoxal phosphate/fructose-1,6-bisphosphate phosphatase
NC_000913.3	798380	-	2.6161	209	7989	02_WT_M9_stat2	AUUGACCCCGAAAAAGACCCU	GAAA	NP_415287.1:c.52A>G	NP_415287.1:p.K18E	Yes	ybhA	NP_415287.1			pyridoxal phosphate/fructose-1,6-bisphosphate phosphatase
NC_000913.3	798380	-	2.31624	271	11700	02_WT_M9_stat3	AUUGACCCCGAAAAAGACCCU	GAAA	NP_415287.1:c.52A>G	NP_415287.1:p.K18E	Yes	ybhA	NP_415287.1			pyridoxal phosphate/fructose-1,6-bisphosphate phosphatase
NC_000913.3	798380	-	2.34223	540	23055	02_TadA_mutant_M9_Elog1	AUUGACCCCGAAAAAGACCCU	GAAA	NP_415287.1:c.52A>G	NP_415287.1:p.K18E	Yes	ybhA	NP_415287.1			pyridoxal phosphate/fructose-1,6-bisphosphate phosphatase
NC_000913.3	798380	-	2.43125	770	31671	02_TadA_mutant_M9_Elog2	AUUGACCCCGAAAAAGACCCU	GAAA	NP_415287.1:c.52A>G	NP_415287.1:p.K18E	Yes	ybhA	NP_415287.1			pyridoxal phosphate/fructose-1,6-bisphosphate phosphatase
NC_000913.3	798380	-	1.65972	514	30969	02_TadA_mutant_M9_Elog3	AUUGACCCCGAAAAAGACCCU	GAAA	NP_415287.1:c.52A>G	NP_415287.1:p.K18E	Yes	ybhA	NP_415287.1			pyridoxal phosphate/fructose-1,6-bisphosphate phosphatase
NC_000913.3	798380	-	1.48395	116	7817	02_TadA_mutant_M9_Mlog1	AUUGACCCCGAAAAAGACCCU	GAAA	NP_415287.1:c.52A>G	NP_415287.1:p.K18E	Yes	ybhA	NP_415287.1			pyridoxal phosphate/fructose-1,6-bisphosphate phosphatase
NC_000913.3	798380	-	1.33407	121	9070	02_TadA_mutant_M9_Mlog2	AUUGACCCCGAAAAAGACCCU	GAAA	NP_415287.1:c.52A>G	NP_415287.1:p.K18E	Yes	ybhA	NP_415287.1			pyridoxal phosphate/fructose-1,6-bisphosphate phosphatase
NC_000913.3	798380	-	2.06178	291	14114	02_TadA_mutant_M9_Mlog3	AUUGACCCCGAAAAAGACCCU	GAAA	NP_415287.1:c.52A>G	NP_415287.1:p.K18E	Yes	ybhA	NP_415287.1			pyridoxal phosphate/fructose-1,6-bisphosphate phosphatase
NC_000913.3	798380	-	2.2357	118	5278	02_TadA_mutant_M9_stat2	AUUGACCCCGAAAAAGACCCU	GAAA	NP_415287.1:c.52A>G	NP_415287.1:p.K18E	Yes	ybhA	NP_415287.1			pyridoxal phosphate/fructose-1,6-bisphosphate phosphatase
NC_000913.3	798380	-	2.14897	324	15077	02_TadA_mutant_M9_stat3	AUUGACCCCGAAAAAGACCCU	GAAA	NP_415287.1:c.52A>G	NP_415287.1:p.K18E	Yes	ybhA	NP_415287.1			pyridoxal phosphate/fructose-1,6-bisphosphate phosphatase
NC_000913.3	1173542	-	1.54739	8	517	02_WT_M9_Mlog2	GAGAUGCAUUACGAACCCAAC	UACG	NP_415632.1:c.423A>G		No	mfd	NP_415632.1			transcription-repair coupling factor
NC_000913.3	1173542	-	1.33588	7	524	02_WT_M9_Mlog3	GAGAUGCAUUACGAACCCAAC	UACG	NP_415632.1:c.423A>G		No	mfd	NP_415632.1			transcription-repair coupling factor
NC_000913.3	1384073	+	15.3846	6	39	01_WT_LB_stat2	UCAUAUCCUUACGAAUGAUUU	UACG			-	ycjX-5p
NC_000913.3	1384073	+	3.00752	4	133	02_WT_M9_Mlog1	UCAUAUCCUUACGAAUGAUUU	UACG			-	ycjX-5p
NC_000913.3	1384073	+	2.85714	3	105	02_WT_M9_Mlog2	UCAUAUCCUUACGAAUGAUUU	UACG			-	ycjX-5p
NC_000913.3	1384073	+	4.22535	3	71	02_WT_M9_stat2	UCAUAUCCUUACGAAUGAUUU	UACG			-	ycjX-5p
NC_000913.3	1390540	-	2.86885	14	488	01_WT_LB_stat1	ACAGAACAUUACGGACGUUCA	UACG	NP_415842.2:c.59A>G	NP_415842.2:p.Y20C	Yes	mpaA	NP_415842.2			murein tripeptide amidase A
NC_000913.3	1390540	-	3.06122	9	294	01_WT_LB_stat2	ACAGAACAUUACGGACGUUCA	UACG	NP_415842.2:c.59A>G	NP_415842.2:p.Y20C	Yes	mpaA	NP_415842.2			murein tripeptide amidase A
NC_000913.3	1395304	-	6.09756	15	246	01_WT_LB_Elog1	UACCAAAAUUACGACCUUUGA	UACG	NP_415846.1:c.619A>G	NP_415846.1:p.T207A	Yes	ynaI	NP_415846.1			small conductance mechanosensitive channel YnaI
NC_000913.3	1395304	-	1.1583	3	259	01_WT_LB_Elog2	UACCAAAAUUACGACCUUUGA	UACG	NP_415846.1:c.619A>G	NP_415846.1:p.T207A	Yes	ynaI	NP_415846.1			small conductance mechanosensitive channel YnaI
NC_000913.3	1395304	-	2.16216	4	185	01_WT_LB_Elog3	UACCAAAAUUACGACCUUUGA	UACG	NP_415846.1:c.619A>G	NP_415846.1:p.T207A	Yes	ynaI	NP_415846.1			small conductance mechanosensitive channel YnaI
NC_000913.3	1395304	-	1.83486	8	436	01_WT_LB_Mlog1	UACCAAAAUUACGACCUUUGA	UACG	NP_415846.1:c.619A>G	NP_415846.1:p.T207A	Yes	ynaI	NP_415846.1			small conductance mechanosensitive channel YnaI
NC_000913.3	1395304	-	2.96496	11	371	01_WT_LB_Mlog2	UACCAAAAUUACGACCUUUGA	UACG	NP_415846.1:c.619A>G	NP_415846.1:p.T207A	Yes	ynaI	NP_415846.1			small conductance mechanosensitive channel YnaI
NC_000913.3	1395304	-	1.4658	9	614	01_WT_LB_Mlog3	UACCAAAAUUACGACCUUUGA	UACG	NP_415846.1:c.619A>G	NP_415846.1:p.T207A	Yes	ynaI	NP_415846.1			small conductance mechanosensitive channel YnaI
NC_000913.3	1395304	-	1.20048	10	833	02_WT_M9_Elog1	UACCAAAAUUACGACCUUUGA	UACG	NP_415846.1:c.619A>G	NP_415846.1:p.T207A	Yes	ynaI	NP_415846.1			small conductance mechanosensitive channel YnaI
NC_000913.3	1395304	-	2.28833	10	437	02_WT_M9_Elog2	UACCAAAAUUACGACCUUUGA	UACG	NP_415846.1:c.619A>G	NP_415846.1:p.T207A	Yes	ynaI	NP_415846.1			small conductance mechanosensitive channel YnaI
NC_000913.3	1395304	-	2.4	9	375	02_WT_M9_Elog3	UACCAAAAUUACGACCUUUGA	UACG	NP_415846.1:c.619A>G	NP_415846.1:p.T207A	Yes	ynaI	NP_415846.1			small conductance mechanosensitive channel YnaI
NC_000913.3	1395304	-	2.02703	9	444	02_WT_M9_Mlog1	UACCAAAAUUACGACCUUUGA	UACG	NP_415846.1:c.619A>G	NP_415846.1:p.T207A	Yes	ynaI	NP_415846.1			small conductance mechanosensitive channel YnaI
NC_000913.3	1395304	-	3.06122	6	196	02_WT_M9_Mlog2	UACCAAAAUUACGACCUUUGA	UACG	NP_415846.1:c.619A>G	NP_415846.1:p.T207A	Yes	ynaI	NP_415846.1			small conductance mechanosensitive channel YnaI
NC_000913.3	1395304	-	5.37634	10	186	02_WT_M9_Mlog3	UACCAAAAUUACGACCUUUGA	UACG	NP_415846.1:c.619A>G	NP_415846.1:p.T207A	Yes	ynaI	NP_415846.1			small conductance mechanosensitive channel YnaI
NC_000913.3	1395304	-	1.82149	10	549	02_WT_M9_stat1	UACCAAAAUUACGACCUUUGA	UACG	NP_415846.1:c.619A>G	NP_415846.1:p.T207A	Yes	ynaI	NP_415846.1			small conductance mechanosensitive channel YnaI
NC_000913.3	1395304	-	2.54403	13	511	02_WT_M9_stat2	UACCAAAAUUACGACCUUUGA	UACG	NP_415846.1:c.619A>G	NP_415846.1:p.T207A	Yes	ynaI	NP_415846.1			small conductance mechanosensitive channel YnaI
NC_000913.3	1395304	-	3.8835	16	412	02_WT_M9_stat3	UACCAAAAUUACGACCUUUGA	UACG	NP_415846.1:c.619A>G	NP_415846.1:p.T207A	Yes	ynaI	NP_415846.1			small conductance mechanosensitive channel YnaI
NC_000913.3	1491986	-	1.89873	6	316	01_TadA_mutant_LB_Mlog1	CAAACGCUCUACGAACUGCGG	UACG	NP_415937.1:c.144A>G; YP_025301.1:c.86A>G	YP_025301.1:p.Y29C	Yes	hokB, mokB	YP_025301.1, NP_415937.1			toxin HokB, putative regulatory protein MokB
NC_000913.3	1491986	-	2.64317	6	227	01_TadA_mutant_LB_Mlog2	CAAACGCUCUACGAACUGCGG	UACG	NP_415937.1:c.144A>G; YP_025301.1:c.86A>G	YP_025301.1:p.Y29C	Yes	hokB, mokB	YP_025301.1, NP_415937.1			toxin HokB, putative regulatory protein MokB
NC_000913.3	1491986	-	2.5641	6	234	01_TadA_mutant_LB_Mlog3	CAAACGCUCUACGAACUGCGG	UACG	NP_415937.1:c.144A>G; YP_025301.1:c.86A>G	YP_025301.1:p.Y29C	Yes	hokB, mokB	YP_025301.1, NP_415937.1			toxin HokB, putative regulatory protein MokB
NC_000913.3	1491986	-	88.3721	38	43	01_WT_LB_Elog1	CAAACGCUCUACGAACUGCGG	UACG	NP_415937.1:c.144A>G; YP_025301.1:c.86A>G	YP_025301.1:p.Y29C	Yes	hokB, mokB	YP_025301.1, NP_415937.1			toxin HokB, putative regulatory protein MokB
NC_000913.3	1491986	-	75	21	28	01_WT_LB_Elog2	CAAACGCUCUACGAACUGCGG	UACG	NP_415937.1:c.144A>G; YP_025301.1:c.86A>G	YP_025301.1:p.Y29C	Yes	hokB, mokB	YP_025301.1, NP_415937.1			toxin HokB, putative regulatory protein MokB
NC_000913.3	1491986	-	80.4348	37	46	01_WT_LB_Elog3	CAAACGCUCUACGAACUGCGG	UACG	NP_415937.1:c.144A>G; YP_025301.1:c.86A>G	YP_025301.1:p.Y29C	Yes	hokB, mokB	YP_025301.1, NP_415937.1			toxin HokB, putative regulatory protein MokB
NC_000913.3	1491986	-	88.5856	357	403	01_WT_LB_Mlog1	CAAACGCUCUACGAACUGCGG	UACG	NP_415937.1:c.144A>G; YP_025301.1:c.86A>G	YP_025301.1:p.Y29C	Yes	hokB, mokB	YP_025301.1, NP_415937.1			toxin HokB, putative regulatory protein MokB
NC_000913.3	1491986	-	89.4737	102	114	01_WT_LB_Mlog2	CAAACGCUCUACGAACUGCGG	UACG	NP_415937.1:c.144A>G; YP_025301.1:c.86A>G	YP_025301.1:p.Y29C	Yes	hokB, mokB	YP_025301.1, NP_415937.1			toxin HokB, putative regulatory protein MokB
NC_000913.3	1491986	-	89.0071	251	282	01_WT_LB_Mlog3	CAAACGCUCUACGAACUGCGG	UACG	NP_415937.1:c.144A>G; YP_025301.1:c.86A>G	YP_025301.1:p.Y29C	Yes	hokB, mokB	YP_025301.1, NP_415937.1			toxin HokB, putative regulatory protein MokB
NC_000913.3	1491986	-	91.018	152	167	01_WT_LB_stat1	CAAACGCUCUACGAACUGCGG	UACG	NP_415937.1:c.144A>G; YP_025301.1:c.86A>G	YP_025301.1:p.Y29C	Yes	hokB, mokB	YP_025301.1, NP_415937.1			toxin HokB, putative regulatory protein MokB
NC_000913.3	1491986	-	92.3567	290	314	01_WT_LB_stat2	CAAACGCUCUACGAACUGCGG	UACG	NP_415937.1:c.144A>G; YP_025301.1:c.86A>G	YP_025301.1:p.Y29C	Yes	hokB, mokB	YP_025301.1, NP_415937.1			toxin HokB, putative regulatory protein MokB
NC_000913.3	1491986	-	87.5	112	128	01_WT_LB_stat3	CAAACGCUCUACGAACUGCGG	UACG	NP_415937.1:c.144A>G; YP_025301.1:c.86A>G	YP_025301.1:p.Y29C	Yes	hokB, mokB	YP_025301.1, NP_415937.1			toxin HokB, putative regulatory protein MokB
NC_000913.3	1491986	-	2.98507	4	134	02_TadA_mutant_M9_Elog2	CAAACGCUCUACGAACUGCGG	UACG	NP_415937.1:c.144A>G; YP_025301.1:c.86A>G	YP_025301.1:p.Y29C	Yes	hokB, mokB	YP_025301.1, NP_415937.1			toxin HokB, putative regulatory protein MokB
NC_000913.3	1491986	-	1.16009	5	431	02_TadA_mutant_M9_Mlog1	CAAACGCUCUACGAACUGCGG	UACG	NP_415937.1:c.144A>G; YP_025301.1:c.86A>G	YP_025301.1:p.Y29C	Yes	hokB, mokB	YP_025301.1, NP_415937.1			toxin HokB, putative regulatory protein MokB
NC_000913.3	1491986	-	1.47059	6	408	02_TadA_mutant_M9_Mlog2	CAAACGCUCUACGAACUGCGG	UACG	NP_415937.1:c.144A>G; YP_025301.1:c.86A>G	YP_025301.1:p.Y29C	Yes	hokB, mokB	YP_025301.1, NP_415937.1			toxin HokB, putative regulatory protein MokB
NC_000913.3	1491986	-	1.35593	4	295	02_TadA_mutant_M9_stat1	CAAACGCUCUACGAACUGCGG	UACG	NP_415937.1:c.144A>G; YP_025301.1:c.86A>G	YP_025301.1:p.Y29C	Yes	hokB, mokB	YP_025301.1, NP_415937.1			toxin HokB, putative regulatory protein MokB
NC_000913.3	1491986	-	87.7551	86	98	02_WT_M9_Elog1	CAAACGCUCUACGAACUGCGG	UACG	NP_415937.1:c.144A>G; YP_025301.1:c.86A>G	YP_025301.1:p.Y29C	Yes	hokB, mokB	YP_025301.1, NP_415937.1			toxin HokB, putative regulatory protein MokB
NC_000913.3	1491986	-	89.4309	220	246	02_WT_M9_Elog2	CAAACGCUCUACGAACUGCGG	UACG	NP_415937.1:c.144A>G; YP_025301.1:c.86A>G	YP_025301.1:p.Y29C	Yes	hokB, mokB	YP_025301.1, NP_415937.1			toxin HokB, putative regulatory protein MokB
NC_000913.3	1491986	-	86.7188	111	128	02_WT_M9_Elog3	CAAACGCUCUACGAACUGCGG	UACG	NP_415937.1:c.144A>G; YP_025301.1:c.86A>G	YP_025301.1:p.Y29C	Yes	hokB, mokB	YP_025301.1, NP_415937.1			toxin HokB, putative regulatory protein MokB
NC_000913.3	1491986	-	84.456	163	193	02_WT_M9_Mlog1	CAAACGCUCUACGAACUGCGG	UACG	NP_415937.1:c.144A>G; YP_025301.1:c.86A>G	YP_025301.1:p.Y29C	Yes	hokB, mokB	YP_025301.1, NP_415937.1			toxin HokB, putative regulatory protein MokB
NC_000913.3	1491986	-	91.4414	203	222	02_WT_M9_Mlog2	CAAACGCUCUACGAACUGCGG	UACG	NP_415937.1:c.144A>G; YP_025301.1:c.86A>G	YP_025301.1:p.Y29C	Yes	hokB, mokB	YP_025301.1, NP_415937.1			toxin HokB, putative regulatory protein MokB
NC_000913.3	1491986	-	89.6175	328	366	02_WT_M9_Mlog3	CAAACGCUCUACGAACUGCGG	UACG	NP_415937.1:c.144A>G; YP_025301.1:c.86A>G	YP_025301.1:p.Y29C	Yes	hokB, mokB	YP_025301.1, NP_415937.1			toxin HokB, putative regulatory protein MokB
NC_000913.3	1491986	-	89.2	223	250	02_WT_M9_stat1	CAAACGCUCUACGAACUGCGG	UACG	NP_415937.1:c.144A>G; YP_025301.1:c.86A>G	YP_025301.1:p.Y29C	Yes	hokB, mokB	YP_025301.1, NP_415937.1			toxin HokB, putative regulatory protein MokB
NC_000913.3	1491986	-	85.3556	204	239	02_WT_M9_stat2	CAAACGCUCUACGAACUGCGG	UACG	NP_415937.1:c.144A>G; YP_025301.1:c.86A>G	YP_025301.1:p.Y29C	Yes	hokB, mokB	YP_025301.1, NP_415937.1			toxin HokB, putative regulatory protein MokB
NC_000913.3	1491986	-	87.5817	134	153	02_WT_M9_stat3	CAAACGCUCUACGAACUGCGG	UACG	NP_415937.1:c.144A>G; YP_025301.1:c.86A>G	YP_025301.1:p.Y29C	Yes	hokB, mokB	YP_025301.1, NP_415937.1			toxin HokB, putative regulatory protein MokB
NC_000913.3	1521024	-	2.97619	10	336	01_WT_LB_Elog1	GGGCGAUAUUACGAACCUUCG	UACG	NP_415968.1:c.2042A>G	NP_415968.1:p.Y681C	Yes	yncD	NP_415968.1			putative TonB-dependent outer membrane receptor
NC_000913.3	1521024	-	3.5503	6	169	01_WT_LB_Mlog2	GGGCGAUAUUACGAACCUUCG	UACG	NP_415968.1:c.2042A>G	NP_415968.1:p.Y681C	Yes	yncD	NP_415968.1			putative TonB-dependent outer membrane receptor
NC_000913.3	1521024	-	1.7341	3	173	01_WT_LB_Mlog3	GGGCGAUAUUACGAACCUUCG	UACG	NP_415968.1:c.2042A>G	NP_415968.1:p.Y681C	Yes	yncD	NP_415968.1			putative TonB-dependent outer membrane receptor
NC_000913.3	1521024	-	4.54545	3	66	01_WT_LB_stat1	GGGCGAUAUUACGAACCUUCG	UACG	NP_415968.1:c.2042A>G	NP_415968.1:p.Y681C	Yes	yncD	NP_415968.1			putative TonB-dependent outer membrane receptor
NC_000913.3	1521024	-	7.05882	6	85	01_WT_LB_stat2	GGGCGAUAUUACGAACCUUCG	UACG	NP_415968.1:c.2042A>G	NP_415968.1:p.Y681C	Yes	yncD	NP_415968.1			putative TonB-dependent outer membrane receptor
NC_000913.3	1521024	-	1.53846	3	195	02_WT_M9_Elog1	GGGCGAUAUUACGAACCUUCG	UACG	NP_415968.1:c.2042A>G	NP_415968.1:p.Y681C	Yes	yncD	NP_415968.1			putative TonB-dependent outer membrane receptor
NC_000913.3	1521024	-	6.66667	4	60	02_WT_M9_Elog3	GGGCGAUAUUACGAACCUUCG	UACG	NP_415968.1:c.2042A>G	NP_415968.1:p.Y681C	Yes	yncD	NP_415968.1			putative TonB-dependent outer membrane receptor
NC_000913.3	1521024	-	2.52101	3	119	02_WT_M9_Mlog2	GGGCGAUAUUACGAACCUUCG	UACG	NP_415968.1:c.2042A>G	NP_415968.1:p.Y681C	Yes	yncD	NP_415968.1			putative TonB-dependent outer membrane receptor
NC_000913.3	1521024	-	3.38983	4	118	02_WT_M9_stat1	GGGCGAUAUUACGAACCUUCG	UACG	NP_415968.1:c.2042A>G	NP_415968.1:p.Y681C	Yes	yncD	NP_415968.1			putative TonB-dependent outer membrane receptor
NC_000913.3	1521024	-	5.88235	8	136	02_WT_M9_stat3	GGGCGAUAUUACGAACCUUCG	UACG	NP_415968.1:c.2042A>G	NP_415968.1:p.Y681C	Yes	yncD	NP_415968.1			putative TonB-dependent outer membrane receptor
NC_000913.3	1645135	-	1.60428	3	187	01_WT_LB_Elog1	UUCACAGCUUACGAACCUGAG	UACG	NP_416080.1:c.140A>G	NP_416080.1:p.Y47C	Yes	hokD	NP_416080.1			toxic protein HokD
NC_000913.3	1645135	-	6.66667	5	75	01_WT_LB_Elog2	UUCACAGCUUACGAACCUGAG	UACG	NP_416080.1:c.140A>G	NP_416080.1:p.Y47C	Yes	hokD	NP_416080.1			toxic protein HokD
NC_000913.3	1645135	-	2.43902	3	123	01_WT_LB_Elog3	UUCACAGCUUACGAACCUGAG	UACG	NP_416080.1:c.140A>G	NP_416080.1:p.Y47C	Yes	hokD	NP_416080.1			toxic protein HokD
NC_000913.3	1645135	-	3.33333	5	150	01_WT_LB_Mlog1	UUCACAGCUUACGAACCUGAG	UACG	NP_416080.1:c.140A>G	NP_416080.1:p.Y47C	Yes	hokD	NP_416080.1			toxic protein HokD
NC_000913.3	1645135	-	3.19149	3	94	01_WT_LB_Mlog2	UUCACAGCUUACGAACCUGAG	UACG	NP_416080.1:c.140A>G	NP_416080.1:p.Y47C	Yes	hokD	NP_416080.1			toxic protein HokD
NC_000913.3	1645135	-	1.85759	6	323	01_WT_LB_Mlog3	UUCACAGCUUACGAACCUGAG	UACG	NP_416080.1:c.140A>G	NP_416080.1:p.Y47C	Yes	hokD	NP_416080.1			toxic protein HokD
NC_000913.3	1645135	-	17.2834	1644	9512	01_WT_LB_stat1	UUCACAGCUUACGAACCUGAG	UACG	NP_416080.1:c.140A>G	NP_416080.1:p.Y47C	Yes	hokD	NP_416080.1			toxic protein HokD
NC_000913.3	1645135	-	20.245	628	3102	01_WT_LB_stat2	UUCACAGCUUACGAACCUGAG	UACG	NP_416080.1:c.140A>G	NP_416080.1:p.Y47C	Yes	hokD	NP_416080.1			toxic protein HokD
NC_000913.3	1645135	-	17.4474	406	2327	01_WT_LB_stat3	UUCACAGCUUACGAACCUGAG	UACG	NP_416080.1:c.140A>G	NP_416080.1:p.Y47C	Yes	hokD	NP_416080.1			toxic protein HokD
NC_000913.3	1645135	-	4.06504	15	369	02_WT_M9_Elog1	UUCACAGCUUACGAACCUGAG	UACG	NP_416080.1:c.140A>G	NP_416080.1:p.Y47C	Yes	hokD	NP_416080.1			toxic protein HokD
NC_000913.3	1645135	-	3.26797	15	459	02_WT_M9_Elog2	UUCACAGCUUACGAACCUGAG	UACG	NP_416080.1:c.140A>G	NP_416080.1:p.Y47C	Yes	hokD	NP_416080.1			toxic protein HokD
NC_000913.3	1645135	-	2.28571	8	350	02_WT_M9_Elog3	UUCACAGCUUACGAACCUGAG	UACG	NP_416080.1:c.140A>G	NP_416080.1:p.Y47C	Yes	hokD	NP_416080.1			toxic protein HokD
NC_000913.3	1645135	-	3.39394	28	825	02_WT_M9_Mlog1	UUCACAGCUUACGAACCUGAG	UACG	NP_416080.1:c.140A>G	NP_416080.1:p.Y47C	Yes	hokD	NP_416080.1			toxic protein HokD
NC_000913.3	1645135	-	4.29515	39	908	02_WT_M9_Mlog2	UUCACAGCUUACGAACCUGAG	UACG	NP_416080.1:c.140A>G	NP_416080.1:p.Y47C	Yes	hokD	NP_416080.1			toxic protein HokD
NC_000913.3	1645135	-	3.59712	30	834	02_WT_M9_Mlog3	UUCACAGCUUACGAACCUGAG	UACG	NP_416080.1:c.140A>G	NP_416080.1:p.Y47C	Yes	hokD	NP_416080.1			toxic protein HokD
NC_000913.3	1645135	-	4.10095	52	1268	02_WT_M9_stat1	UUCACAGCUUACGAACCUGAG	UACG	NP_416080.1:c.140A>G	NP_416080.1:p.Y47C	Yes	hokD	NP_416080.1			toxic protein HokD
NC_000913.3	1645135	-	3.96936	57	1436	02_WT_M9_stat2	UUCACAGCUUACGAACCUGAG	UACG	NP_416080.1:c.140A>G	NP_416080.1:p.Y47C	Yes	hokD	NP_416080.1			toxic protein HokD
NC_000913.3	1645135	-	1.90024	32	1684	02_WT_M9_stat3	UUCACAGCUUACGAACCUGAG	UACG	NP_416080.1:c.140A>G	NP_416080.1:p.Y47C	Yes	hokD	NP_416080.1			toxic protein HokD
NC_000913.3	1708916	+	2.18688	11	503	01_WT_LB_Elog1	AAGCGCGCAAACGGGAACAGC	AACG	NP_416146.1:c.1998A>G		No	rsxC	NP_416146.1			SoxR [2Fe-2S] reducing system protein RsxC
NC_000913.3	1708916	+	4.13793	12	290	01_WT_LB_Elog2	AAGCGCGCAAACGGGAACAGC	AACG	NP_416146.1:c.1998A>G		No	rsxC	NP_416146.1			SoxR [2Fe-2S] reducing system protein RsxC
NC_000913.3	1708916	+	4.85934	19	391	01_WT_LB_Elog3	AAGCGCGCAAACGGGAACAGC	AACG	NP_416146.1:c.1998A>G		No	rsxC	NP_416146.1			SoxR [2Fe-2S] reducing system protein RsxC
NC_000913.3	1708916	+	2.88462	6	208	01_WT_LB_Mlog1	AAGCGCGCAAACGGGAACAGC	AACG	NP_416146.1:c.1998A>G		No	rsxC	NP_416146.1			SoxR [2Fe-2S] reducing system protein RsxC
NC_000913.3	1708916	+	5.44554	11	202	01_WT_LB_Mlog2	AAGCGCGCAAACGGGAACAGC	AACG	NP_416146.1:c.1998A>G		No	rsxC	NP_416146.1			SoxR [2Fe-2S] reducing system protein RsxC
NC_000913.3	1708916	+	4	6	150	01_WT_LB_Mlog3	AAGCGCGCAAACGGGAACAGC	AACG	NP_416146.1:c.1998A>G		No	rsxC	NP_416146.1			SoxR [2Fe-2S] reducing system protein RsxC
NC_000913.3	1708916	+	2.85714	10	350	01_TadA_mutant_LB_Elog1	AAGCGCGCAAACGGGAACAGC	AACG	NP_416146.1:c.1998A>G		No	rsxC	NP_416146.1			SoxR [2Fe-2S] reducing system protein RsxC
NC_000913.3	1708916	+	4.21456	11	261	01_TadA_mutant_LB_Elog2	AAGCGCGCAAACGGGAACAGC	AACG	NP_416146.1:c.1998A>G		No	rsxC	NP_416146.1			SoxR [2Fe-2S] reducing system protein RsxC
NC_000913.3	1708916	+	5.13834	26	506	01_TadA_mutant_LB_Elog3	AAGCGCGCAAACGGGAACAGC	AACG	NP_416146.1:c.1998A>G		No	rsxC	NP_416146.1			SoxR [2Fe-2S] reducing system protein RsxC
NC_000913.3	1708916	+	6.93642	12	173	01_TadA_mutant_LB_Mlog1	AAGCGCGCAAACGGGAACAGC	AACG	NP_416146.1:c.1998A>G		No	rsxC	NP_416146.1			SoxR [2Fe-2S] reducing system protein RsxC
NC_000913.3	1708916	+	3.79747	9	237	01_TadA_mutant_LB_Mlog2	AAGCGCGCAAACGGGAACAGC	AACG	NP_416146.1:c.1998A>G		No	rsxC	NP_416146.1			SoxR [2Fe-2S] reducing system protein RsxC
NC_000913.3	1708916	+	5.47264	11	201	01_TadA_mutant_LB_Mlog3	AAGCGCGCAAACGGGAACAGC	AACG	NP_416146.1:c.1998A>G		No	rsxC	NP_416146.1			SoxR [2Fe-2S] reducing system protein RsxC
NC_000913.3	1708916	+	2.80374	6	214	02_WT_M9_Elog1	AAGCGCGCAAACGGGAACAGC	AACG	NP_416146.1:c.1998A>G		No	rsxC	NP_416146.1			SoxR [2Fe-2S] reducing system protein RsxC
NC_000913.3	1708916	+	4.65116	10	215	02_WT_M9_Elog2	AAGCGCGCAAACGGGAACAGC	AACG	NP_416146.1:c.1998A>G		No	rsxC	NP_416146.1			SoxR [2Fe-2S] reducing system protein RsxC
NC_000913.3	1708916	+	3.23887	8	247	02_WT_M9_Elog3	AAGCGCGCAAACGGGAACAGC	AACG	NP_416146.1:c.1998A>G		No	rsxC	NP_416146.1			SoxR [2Fe-2S] reducing system protein RsxC
NC_000913.3	1708916	+	2.87081	6	209	02_WT_M9_Mlog1	AAGCGCGCAAACGGGAACAGC	AACG	NP_416146.1:c.1998A>G		No	rsxC	NP_416146.1			SoxR [2Fe-2S] reducing system protein RsxC
NC_000913.3	1708916	+	5.80645	9	155	02_WT_M9_Mlog2	AAGCGCGCAAACGGGAACAGC	AACG	NP_416146.1:c.1998A>G		No	rsxC	NP_416146.1			SoxR [2Fe-2S] reducing system protein RsxC
NC_000913.3	1708916	+	5.47945	8	146	02_WT_M9_Mlog3	AAGCGCGCAAACGGGAACAGC	AACG	NP_416146.1:c.1998A>G		No	rsxC	NP_416146.1			SoxR [2Fe-2S] reducing system protein RsxC
NC_000913.3	1708916	+	2.75229	6	218	02_WT_M9_stat1	AAGCGCGCAAACGGGAACAGC	AACG	NP_416146.1:c.1998A>G		No	rsxC	NP_416146.1			SoxR [2Fe-2S] reducing system protein RsxC
NC_000913.3	1708916	+	2.63158	3	114	02_WT_M9_stat2	AAGCGCGCAAACGGGAACAGC	AACG	NP_416146.1:c.1998A>G		No	rsxC	NP_416146.1			SoxR [2Fe-2S] reducing system protein RsxC
NC_000913.3	1708916	+	2.31214	4	173	02_WT_M9_stat3	AAGCGCGCAAACGGGAACAGC	AACG	NP_416146.1:c.1998A>G		No	rsxC	NP_416146.1			SoxR [2Fe-2S] reducing system protein RsxC
NC_000913.3	1708916	+	5.88235	9	153	02_TadA_mutant_M9_Elog1	AAGCGCGCAAACGGGAACAGC	AACG	NP_416146.1:c.1998A>G		No	rsxC	NP_416146.1			SoxR [2Fe-2S] reducing system protein RsxC
NC_000913.3	1708916	+	3.97351	6	151	02_TadA_mutant_M9_Elog2	AAGCGCGCAAACGGGAACAGC	AACG	NP_416146.1:c.1998A>G		No	rsxC	NP_416146.1			SoxR [2Fe-2S] reducing system protein RsxC
NC_000913.3	1708916	+	3.19149	6	188	02_TadA_mutant_M9_Elog3	AAGCGCGCAAACGGGAACAGC	AACG	NP_416146.1:c.1998A>G		No	rsxC	NP_416146.1			SoxR [2Fe-2S] reducing system protein RsxC
NC_000913.3	1708916	+	4.06091	8	197	02_TadA_mutant_M9_Mlog1	AAGCGCGCAAACGGGAACAGC	AACG	NP_416146.1:c.1998A>G		No	rsxC	NP_416146.1			SoxR [2Fe-2S] reducing system protein RsxC
NC_000913.3	1708916	+	3.14465	5	159	02_TadA_mutant_M9_Mlog2	AAGCGCGCAAACGGGAACAGC	AACG	NP_416146.1:c.1998A>G		No	rsxC	NP_416146.1			SoxR [2Fe-2S] reducing system protein RsxC
NC_000913.3	1708916	+	3.80952	4	105	02_TadA_mutant_M9_Mlog3	AAGCGCGCAAACGGGAACAGC	AACG	NP_416146.1:c.1998A>G		No	rsxC	NP_416146.1			SoxR [2Fe-2S] reducing system protein RsxC
NC_000913.3	1708916	+	2.99539	13	434	02_TadA_mutant_M9_stat1	AAGCGCGCAAACGGGAACAGC	AACG	NP_416146.1:c.1998A>G		No	rsxC	NP_416146.1			SoxR [2Fe-2S] reducing system protein RsxC
NC_000913.3	1708916	+	4.29448	7	163	02_TadA_mutant_M9_stat3	AAGCGCGCAAACGGGAACAGC	AACG	NP_416146.1:c.1998A>G		No	rsxC	NP_416146.1			SoxR [2Fe-2S] reducing system protein RsxC
NC_000913.3	1932115	-	2.15054	6	279	01_WT_LB_Elog1	CUAAGCUGUAAAAGUCAAAAU	AAAA	NP_416364.1:c.642A>G		No	eda	NP_416364.1			KHG/KDPG aldolase
NC_000913.3	1932115	-	2.38095	5	210	01_WT_LB_Elog2	CUAAGCUGUAAAAGUCAAAAU	AAAA	NP_416364.1:c.642A>G		No	eda	NP_416364.1			KHG/KDPG aldolase
NC_000913.3	1932115	-	4.83871	9	186	01_WT_LB_Elog3	CUAAGCUGUAAAAGUCAAAAU	AAAA	NP_416364.1:c.642A>G		No	eda	NP_416364.1			KHG/KDPG aldolase
NC_000913.3	1932115	-	2.05479	6	292	01_WT_LB_Mlog1	CUAAGCUGUAAAAGUCAAAAU	AAAA	NP_416364.1:c.642A>G		No	eda	NP_416364.1			KHG/KDPG aldolase
NC_000913.3	1932115	-	1.77778	4	225	01_WT_LB_Mlog2	CUAAGCUGUAAAAGUCAAAAU	AAAA	NP_416364.1:c.642A>G		No	eda	NP_416364.1			KHG/KDPG aldolase
NC_000913.3	1932115	-	3.27869	14	427	01_WT_LB_Mlog3	CUAAGCUGUAAAAGUCAAAAU	AAAA	NP_416364.1:c.642A>G		No	eda	NP_416364.1			KHG/KDPG aldolase
NC_000913.3	1932115	-	3.84615	5	130	01_WT_LB_stat2	CUAAGCUGUAAAAGUCAAAAU	AAAA	NP_416364.1:c.642A>G		No	eda	NP_416364.1			KHG/KDPG aldolase
NC_000913.3	1932115	-	4.58716	5	109	01_WT_LB_stat3	CUAAGCUGUAAAAGUCAAAAU	AAAA	NP_416364.1:c.642A>G		No	eda	NP_416364.1			KHG/KDPG aldolase
NC_000913.3	1932115	-	2.85714	8	280	01_TadA_mutant_LB_Elog1	CUAAGCUGUAAAAGUCAAAAU	AAAA	NP_416364.1:c.642A>G		No	eda	NP_416364.1			KHG/KDPG aldolase
NC_000913.3	1932115	-	3.22581	5	155	01_TadA_mutant_LB_Elog2	CUAAGCUGUAAAAGUCAAAAU	AAAA	NP_416364.1:c.642A>G		No	eda	NP_416364.1			KHG/KDPG aldolase
NC_000913.3	1932115	-	3.53357	10	283	01_TadA_mutant_LB_Elog3	CUAAGCUGUAAAAGUCAAAAU	AAAA	NP_416364.1:c.642A>G		No	eda	NP_416364.1			KHG/KDPG aldolase
NC_000913.3	1932115	-	4.66102	11	236	01_TadA_mutant_LB_Mlog1	CUAAGCUGUAAAAGUCAAAAU	AAAA	NP_416364.1:c.642A>G		No	eda	NP_416364.1			KHG/KDPG aldolase
NC_000913.3	1932115	-	1.83824	5	272	01_TadA_mutant_LB_Mlog2	CUAAGCUGUAAAAGUCAAAAU	AAAA	NP_416364.1:c.642A>G		No	eda	NP_416364.1			KHG/KDPG aldolase
NC_000913.3	1932115	-	3.54331	9	254	02_WT_M9_Elog1	CUAAGCUGUAAAAGUCAAAAU	AAAA	NP_416364.1:c.642A>G		No	eda	NP_416364.1			KHG/KDPG aldolase
NC_000913.3	1932115	-	1.40351	4	285	02_WT_M9_Elog3	CUAAGCUGUAAAAGUCAAAAU	AAAA	NP_416364.1:c.642A>G		No	eda	NP_416364.1			KHG/KDPG aldolase
NC_000913.3	1932115	-	2.4735	7	283	02_WT_M9_Mlog3	CUAAGCUGUAAAAGUCAAAAU	AAAA	NP_416364.1:c.642A>G		No	eda	NP_416364.1			KHG/KDPG aldolase
NC_000913.3	1932115	-	1.83486	6	327	02_WT_M9_stat1	CUAAGCUGUAAAAGUCAAAAU	AAAA	NP_416364.1:c.642A>G		No	eda	NP_416364.1			KHG/KDPG aldolase
NC_000913.3	1932115	-	1.78042	6	337	02_WT_M9_stat2	CUAAGCUGUAAAAGUCAAAAU	AAAA	NP_416364.1:c.642A>G		No	eda	NP_416364.1			KHG/KDPG aldolase
NC_000913.3	1932115	-	1.05634	3	284	02_TadA_mutant_M9_Elog1	CUAAGCUGUAAAAGUCAAAAU	AAAA	NP_416364.1:c.642A>G		No	eda	NP_416364.1			KHG/KDPG aldolase
NC_000913.3	1932115	-	1.65563	5	302	02_TadA_mutant_M9_Elog3	CUAAGCUGUAAAAGUCAAAAU	AAAA	NP_416364.1:c.642A>G		No	eda	NP_416364.1			KHG/KDPG aldolase
NC_000913.3	1932115	-	1.16732	3	257	02_TadA_mutant_M9_Mlog1	CUAAGCUGUAAAAGUCAAAAU	AAAA	NP_416364.1:c.642A>G		No	eda	NP_416364.1			KHG/KDPG aldolase
NC_000913.3	1932115	-	2.5	6	240	02_TadA_mutant_M9_Mlog2	CUAAGCUGUAAAAGUCAAAAU	AAAA	NP_416364.1:c.642A>G		No	eda	NP_416364.1			KHG/KDPG aldolase
NC_000913.3	1932115	-	4.13223	15	363	02_TadA_mutant_M9_stat1	CUAAGCUGUAAAAGUCAAAAU	AAAA	NP_416364.1:c.642A>G		No	eda	NP_416364.1			KHG/KDPG aldolase
NC_000913.3	1932115	-	2.1164	4	189	02_TadA_mutant_M9_stat2	CUAAGCUGUAAAAGUCAAAAU	AAAA	NP_416364.1:c.642A>G		No	eda	NP_416364.1			KHG/KDPG aldolase
NC_000913.3	1932115	-	1.11732	4	358	02_TadA_mutant_M9_stat3	CUAAGCUGUAAAAGUCAAAAU	AAAA	NP_416364.1:c.642A>G		No	eda	NP_416364.1			KHG/KDPG aldolase
NC_000913.3	2089724	-	12	6	50	01_TadA_mutant_LB_stat1	UGUACAAAAGAGGAGAUUGAC	GAGG			-
NC_000913.3	2089724	-	8.88889	4	45	01_TadA_mutant_LB_stat2	UGUACAAAAGAGGAGAUUGAC	GAGG			-
NC_000913.3	2089724	-	7.89474	3	38	01_TadA_mutant_LB_stat3	UGUACAAAAGAGGAGAUUGAC	GAGG			-
NC_000913.3	2089724	-	7.57576	5	66	02_WT_M9_Elog1	UGUACAAAAGAGGAGAUUGAC	GAGG			-
NC_000913.3	2089724	-	23.4375	15	64	02_WT_M9_Mlog1	UGUACAAAAGAGGAGAUUGAC	GAGG			-
NC_000913.3	2089724	-	12.5	5	40	02_WT_M9_Mlog2	UGUACAAAAGAGGAGAUUGAC	GAGG			-
NC_000913.3	2089724	-	11.5385	6	52	02_WT_M9_Mlog3	UGUACAAAAGAGGAGAUUGAC	GAGG			-
NC_000913.3	2089724	-	7.14286	4	56	02_WT_M9_stat1	UGUACAAAAGAGGAGAUUGAC	GAGG			-
NC_000913.3	2089724	-	20	15	75	02_WT_M9_stat3	UGUACAAAAGAGGAGAUUGAC	GAGG			-
NC_000913.3	2089724	-	21.9512	9	41	02_TadA_mutant_M9_Elog3	UGUACAAAAGAGGAGAUUGAC	GAGG			-
NC_000913.3	2089724	-	9.67742	3	31	02_TadA_mutant_M9_Mlog1	UGUACAAAAGAGGAGAUUGAC	GAGG			-
NC_000913.3	2089724	-	20	3	15	02_TadA_mutant_M9_Mlog2	UGUACAAAAGAGGAGAUUGAC	GAGG			-
NC_000913.3	2089724	-	10.9091	6	55	02_TadA_mutant_M9_stat3	UGUACAAAAGAGGAGAUUGAC	GAGG			-
NC_000913.3	2304906	-	4.34783	4	92	01_WT_LB_Elog1	CUUGGGCGUUAGAUGUCGGAU	UAGA			-
NC_000913.3	2304906	-	2.9703	3	101	01_WT_LB_Elog2	CUUGGGCGUUAGAUGUCGGAU	UAGA			-
NC_000913.3	2304906	-	10	9	90	01_WT_LB_Elog3	CUUGGGCGUUAGAUGUCGGAU	UAGA			-
NC_000913.3	2304906	-	7.12329	26	365	01_WT_LB_Mlog1	CUUGGGCGUUAGAUGUCGGAU	UAGA			-
NC_000913.3	2304906	-	5.90717	14	237	01_WT_LB_Mlog2	CUUGGGCGUUAGAUGUCGGAU	UAGA			-
NC_000913.3	2304906	-	5.26316	14	266	01_WT_LB_Mlog3	CUUGGGCGUUAGAUGUCGGAU	UAGA			-
NC_000913.3	2304906	-	2.77778	4	144	01_TadA_mutant_LB_Elog1	CUUGGGCGUUAGAUGUCGGAU	UAGA			-
NC_000913.3	2304906	-	6.99301	10	143	01_TadA_mutant_LB_Elog2	CUUGGGCGUUAGAUGUCGGAU	UAGA			-
NC_000913.3	2304906	-	6.03448	7	116	01_TadA_mutant_LB_Elog3	CUUGGGCGUUAGAUGUCGGAU	UAGA			-
NC_000913.3	2304906	-	8	36	450	01_TadA_mutant_LB_Mlog1	CUUGGGCGUUAGAUGUCGGAU	UAGA			-
NC_000913.3	2304906	-	5.81818	16	275	01_TadA_mutant_LB_Mlog2	CUUGGGCGUUAGAUGUCGGAU	UAGA			-
NC_000913.3	2304906	-	5.38721	16	297	01_TadA_mutant_LB_Mlog3	CUUGGGCGUUAGAUGUCGGAU	UAGA			-
NC_000913.3	2304906	-	2.54237	6	236	02_WT_M9_Elog2	CUUGGGCGUUAGAUGUCGGAU	UAGA			-
NC_000913.3	2304906	-	3.73333	14	375	02_WT_M9_Mlog1	CUUGGGCGUUAGAUGUCGGAU	UAGA			-
NC_000913.3	2304906	-	1.50862	7	464	02_WT_M9_Mlog2	CUUGGGCGUUAGAUGUCGGAU	UAGA			-
NC_000913.3	2304906	-	3.79464	17	448	02_WT_M9_Mlog3	CUUGGGCGUUAGAUGUCGGAU	UAGA			-
NC_000913.3	2304906	-	2.54453	10	393	02_WT_M9_stat1	CUUGGGCGUUAGAUGUCGGAU	UAGA			-
NC_000913.3	2304906	-	3.40237	23	676	02_WT_M9_stat2	CUUGGGCGUUAGAUGUCGGAU	UAGA			-
NC_000913.3	2304906	-	3.64964	10	274	02_WT_M9_stat3	CUUGGGCGUUAGAUGUCGGAU	UAGA			-
NC_000913.3	2304906	-	3.61991	8	221	02_TadA_mutant_M9_Elog1	CUUGGGCGUUAGAUGUCGGAU	UAGA			-
NC_000913.3	2304906	-	1.92308	4	208	02_TadA_mutant_M9_Elog3	CUUGGGCGUUAGAUGUCGGAU	UAGA			-
NC_000913.3	2304906	-	1.79533	10	557	02_TadA_mutant_M9_Mlog1	CUUGGGCGUUAGAUGUCGGAU	UAGA			-
NC_000913.3	2304906	-	3.20285	18	562	02_TadA_mutant_M9_Mlog2	CUUGGGCGUUAGAUGUCGGAU	UAGA			-
NC_000913.3	2304906	-	4.48718	14	312	02_TadA_mutant_M9_Mlog3	CUUGGGCGUUAGAUGUCGGAU	UAGA			-
NC_000913.3	2304906	-	4.87805	16	328	02_TadA_mutant_M9_stat1	CUUGGGCGUUAGAUGUCGGAU	UAGA			-
NC_000913.3	2304906	-	3.8674	7	181	02_TadA_mutant_M9_stat2	CUUGGGCGUUAGAUGUCGGAU	UAGA			-
NC_000913.3	2304906	-	6.04839	15	248	02_TadA_mutant_M9_stat3	CUUGGGCGUUAGAUGUCGGAU	UAGA			-
NC_000913.3	2305019	-	2.80374	6	214	01_WT_LB_Elog1	CUCGGGCGUUAGAUGUUGGAU	UAGA			-
NC_000913.3	2305019	-	3.40426	8	235	01_WT_LB_Elog2	CUCGGGCGUUAGAUGUUGGAU	UAGA			-
NC_000913.3	2305019	-	3.125	5	160	01_WT_LB_Elog3	CUCGGGCGUUAGAUGUUGGAU	UAGA			-
NC_000913.3	2305019	-	1.78571	12	672	01_WT_LB_Mlog1	CUCGGGCGUUAGAUGUUGGAU	UAGA			-
NC_000913.3	2305019	-	1.99601	10	501	01_WT_LB_Mlog2	CUCGGGCGUUAGAUGUUGGAU	UAGA			-
NC_000913.3	2305019	-	1.65289	8	484	01_WT_LB_Mlog3	CUCGGGCGUUAGAUGUUGGAU	UAGA			-
NC_000913.3	2305019	-	2.29508	7	305	01_TadA_mutant_LB_Elog1	CUCGGGCGUUAGAUGUUGGAU	UAGA			-
NC_000913.3	2305019	-	2.60586	8	307	01_TadA_mutant_LB_Elog2	CUCGGGCGUUAGAUGUUGGAU	UAGA			-
NC_000913.3	2305019	-	2.35849	5	212	01_TadA_mutant_LB_Elog3	CUCGGGCGUUAGAUGUUGGAU	UAGA			-
NC_000913.3	2305019	-	1.72811	15	868	01_TadA_mutant_LB_Mlog1	CUCGGGCGUUAGAUGUUGGAU	UAGA			-
NC_000913.3	2305019	-	1.16279	6	516	01_TadA_mutant_LB_Mlog3	CUCGGGCGUUAGAUGUUGGAU	UAGA			-
NC_000913.3	2305019	-	1.03448	6	580	02_TadA_mutant_M9_Mlog3	CUCGGGCGUUAGAUGUUGGAU	UAGA			-
NC_000913.3	2305019	-	1.43266	5	349	02_TadA_mutant_M9_stat2	CUCGGGCGUUAGAUGUUGGAU	UAGA			-
NC_000913.3	2305019	-	1.14286	6	525	02_TadA_mutant_M9_stat3	CUCGGGCGUUAGAUGUUGGAU	UAGA			-
NC_000913.3	2431666	-	1.03448	3	290	01_WT_LB_Elog3	UAAGUUUCAGAAUCGGUUAGU	GAAU	NP_416817.2:c.19A>G	NP_416817.2:p.N7D	Yes	dedD	NP_416817.2			cell division protein DedD
NC_000913.3	2431666	-	1.01266	4	395	01_WT_LB_Mlog2	UAAGUUUCAGAAUCGGUUAGU	GAAU	NP_416817.2:c.19A>G	NP_416817.2:p.N7D	Yes	dedD	NP_416817.2			cell division protein DedD
NC_000913.3	2431666	-	2.73438	7	256	01_WT_LB_stat2	UAAGUUUCAGAAUCGGUUAGU	GAAU	NP_416817.2:c.19A>G	NP_416817.2:p.N7D	Yes	dedD	NP_416817.2			cell division protein DedD
NC_000913.3	2431666	-	1.13636	3	264	01_WT_LB_stat3	UAAGUUUCAGAAUCGGUUAGU	GAAU	NP_416817.2:c.19A>G	NP_416817.2:p.N7D	Yes	dedD	NP_416817.2			cell division protein DedD
NC_000913.3	2431666	-	1.6	4	250	01_TadA_mutant_LB_stat1	UAAGUUUCAGAAUCGGUUAGU	GAAU	NP_416817.2:c.19A>G	NP_416817.2:p.N7D	Yes	dedD	NP_416817.2			cell division protein DedD
NC_000913.3	2431666	-	1.97628	5	253	01_TadA_mutant_LB_stat2	UAAGUUUCAGAAUCGGUUAGU	GAAU	NP_416817.2:c.19A>G	NP_416817.2:p.N7D	Yes	dedD	NP_416817.2			cell division protein DedD
NC_000913.3	2431666	-	1.10294	3	272	01_TadA_mutant_LB_stat3	UAAGUUUCAGAAUCGGUUAGU	GAAU	NP_416817.2:c.19A>G	NP_416817.2:p.N7D	Yes	dedD	NP_416817.2			cell division protein DedD
NC_000913.3	2431666	-	1.62907	13	798	02_WT_M9_Elog1	UAAGUUUCAGAAUCGGUUAGU	GAAU	NP_416817.2:c.19A>G	NP_416817.2:p.N7D	Yes	dedD	NP_416817.2			cell division protein DedD
NC_000913.3	2431666	-	1.70543	11	645	02_WT_M9_Mlog1	UAAGUUUCAGAAUCGGUUAGU	GAAU	NP_416817.2:c.19A>G	NP_416817.2:p.N7D	Yes	dedD	NP_416817.2			cell division protein DedD
NC_000913.3	2431666	-	1.05708	5	473	02_WT_M9_Mlog2	UAAGUUUCAGAAUCGGUUAGU	GAAU	NP_416817.2:c.19A>G	NP_416817.2:p.N7D	Yes	dedD	NP_416817.2			cell division protein DedD
NC_000913.3	2431666	-	1.79775	8	445	02_WT_M9_Mlog3	UAAGUUUCAGAAUCGGUUAGU	GAAU	NP_416817.2:c.19A>G	NP_416817.2:p.N7D	Yes	dedD	NP_416817.2			cell division protein DedD
NC_000913.3	2431666	-	1.8622	10	537	02_WT_M9_stat1	UAAGUUUCAGAAUCGGUUAGU	GAAU	NP_416817.2:c.19A>G	NP_416817.2:p.N7D	Yes	dedD	NP_416817.2			cell division protein DedD
NC_000913.3	2431666	-	1.75781	9	512	02_WT_M9_stat2	UAAGUUUCAGAAUCGGUUAGU	GAAU	NP_416817.2:c.19A>G	NP_416817.2:p.N7D	Yes	dedD	NP_416817.2			cell division protein DedD
NC_000913.3	2431666	-	1.20643	9	746	02_WT_M9_stat3	UAAGUUUCAGAAUCGGUUAGU	GAAU	NP_416817.2:c.19A>G	NP_416817.2:p.N7D	Yes	dedD	NP_416817.2			cell division protein DedD
NC_000913.3	2431666	-	1.61765	11	680	02_TadA_mutant_M9_Elog2	UAAGUUUCAGAAUCGGUUAGU	GAAU	NP_416817.2:c.19A>G	NP_416817.2:p.N7D	Yes	dedD	NP_416817.2			cell division protein DedD
NC_000913.3	2431666	-	1.46628	10	682	02_TadA_mutant_M9_Elog3	UAAGUUUCAGAAUCGGUUAGU	GAAU	NP_416817.2:c.19A>G	NP_416817.2:p.N7D	Yes	dedD	NP_416817.2			cell division protein DedD
NC_000913.3	2431666	-	2.27273	13	572	02_TadA_mutant_M9_Mlog1	UAAGUUUCAGAAUCGGUUAGU	GAAU	NP_416817.2:c.19A>G	NP_416817.2:p.N7D	Yes	dedD	NP_416817.2			cell division protein DedD
NC_000913.3	2431666	-	1.21951	6	492	02_TadA_mutant_M9_Mlog3	UAAGUUUCAGAAUCGGUUAGU	GAAU	NP_416817.2:c.19A>G	NP_416817.2:p.N7D	Yes	dedD	NP_416817.2			cell division protein DedD
NC_000913.3	2431666	-	1.14566	7	611	02_TadA_mutant_M9_stat1	UAAGUUUCAGAAUCGGUUAGU	GAAU	NP_416817.2:c.19A>G	NP_416817.2:p.N7D	Yes	dedD	NP_416817.2			cell division protein DedD
NC_000913.3	2431666	-	1.38889	4	288	02_TadA_mutant_M9_stat2	UAAGUUUCAGAAUCGGUUAGU	GAAU	NP_416817.2:c.19A>G	NP_416817.2:p.N7D	Yes	dedD	NP_416817.2			cell division protein DedD
NC_000913.3	2431666	-	1.25698	9	716	02_TadA_mutant_M9_stat3	UAAGUUUCAGAAUCGGUUAGU	GAAU	NP_416817.2:c.19A>G	NP_416817.2:p.N7D	Yes	dedD	NP_416817.2			cell division protein DedD
NC_000913.3	2532412	+	1.17349	167	14231	02_WT_M9_stat2	ACAGGCCAUGAGUAAGAUUUU	GAGU	NP_416909.1:c.4A>G	NP_416909.1:p.S2G	Yes	cysK	NP_416909.1			cysteine synthase A
NC_000913.3	2532412	+	1.03866	97	9339	02_WT_M9_stat3	ACAGGCCAUGAGUAAGAUUUU	GAGU	NP_416909.1:c.4A>G	NP_416909.1:p.S2G	Yes	cysK	NP_416909.1			cysteine synthase A
NC_000913.3	2532412	+	1.00983	37	3664	02_TadA_mutant_M9_Elog2	ACAGGCCAUGAGUAAGAUUUU	GAGU	NP_416909.1:c.4A>G	NP_416909.1:p.S2G	Yes	cysK	NP_416909.1			cysteine synthase A
NC_000913.3	2731751	-	2	5	250	01_WT_LB_Elog1	GAGAACGGUUACGAUCCGGUC	UACG	NP_417083.1:c.2423A>G; YP_010051194.1:c.1979A>G	NP_417083.1:p.Y808C; YP_010051194.1:p.Y660C	Yes	clpB	YP_010051194.1, NP_417083.1			ClpB80, chaperone protein ClpB
NC_000913.3	2731751	-	3.7376	49	1311	01_WT_LB_stat2	GAGAACGGUUACGAUCCGGUC	UACG	NP_417083.1:c.2423A>G; YP_010051194.1:c.1979A>G	YP_010051194.1:p.Y660C; NP_417083.1:p.Y808C	Yes	clpB	YP_010051194.1, NP_417083.1			ClpB80, chaperone protein ClpB
NC_000913.3	2731751	-	1.49115	16	1073	01_WT_LB_stat3	GAGAACGGUUACGAUCCGGUC	UACG	NP_417083.1:c.2423A>G; YP_010051194.1:c.1979A>G	NP_417083.1:p.Y808C; YP_010051194.1:p.Y660C	Yes	clpB	YP_010051194.1, NP_417083.1			ClpB80, chaperone protein ClpB
NC_000913.3	2731751	-	1.6523	23	1392	02_WT_M9_stat1	GAGAACGGUUACGAUCCGGUC	UACG	NP_417083.1:c.2423A>G; YP_010051194.1:c.1979A>G	NP_417083.1:p.Y808C; YP_010051194.1:p.Y660C	Yes	clpB	YP_010051194.1, NP_417083.1			ClpB80, chaperone protein ClpB
NC_000913.3	2731751	-	1.37976	21	1522	02_WT_M9_stat3	GAGAACGGUUACGAUCCGGUC	UACG	NP_417083.1:c.2423A>G; YP_010051194.1:c.1979A>G	YP_010051194.1:p.Y660C; NP_417083.1:p.Y808C	Yes	clpB	YP_010051194.1, NP_417083.1			ClpB80, chaperone protein ClpB
NC_000913.3	2755957	+	2.30769	9	390	01_TadA_mutant_LB_stat1	GCUCCACCAAAAUUCUCCAUC	AAAU			-
NC_000913.3	2755957	+	1.06383	3	282	02_WT_M9_Elog2	GCUCCACCAAAAUUCUCCAUC	AAAU			-
NC_000913.3	2755957	+	1.76322	7	397	02_WT_M9_Mlog1	GCUCCACCAAAAUUCUCCAUC	AAAU			-
NC_000913.3	2755957	+	2.28571	8	350	02_WT_M9_Mlog2	GCUCCACCAAAAUUCUCCAUC	AAAU			-
NC_000913.3	2755957	+	1.28205	5	390	02_WT_M9_stat1	GCUCCACCAAAAUUCUCCAUC	AAAU			-
NC_000913.3	2755957	+	2.33161	9	386	02_WT_M9_stat2	GCUCCACCAAAAUUCUCCAUC	AAAU			-
NC_000913.3	2755957	+	1.76991	4	226	02_TadA_mutant_M9_Elog1	GCUCCACCAAAAUUCUCCAUC	AAAU			-
NC_000913.3	2817826	-	18.0556	13	72	01_TadA_mutant_LB_Elog1	GUACUCGGCUACGAACCGAGC	UACG			-	argQ		argQ			tRNA-Arg
NC_000913.3	2817826	-	17.7419	11	62	01_TadA_mutant_LB_Elog2	GUACUCGGCUACGAACCGAGC	UACG			-	argQ		argQ			tRNA-Arg
NC_000913.3	2817826	-	7.80142	11	141	01_TadA_mutant_LB_Elog3	GUACUCGGCUACGAACCGAGC	UACG			-	argQ		argQ			tRNA-Arg
NC_000913.3	2817826	-	20.8333	10	48	01_TadA_mutant_LB_Mlog1	GUACUCGGCUACGAACCGAGC	UACG			-	argQ		argQ			tRNA-Arg
NC_000913.3	2817826	-	11.6279	5	43	01_TadA_mutant_LB_Mlog3	GUACUCGGCUACGAACCGAGC	UACG			-	argQ		argQ			tRNA-Arg
NC_000913.3	2817826	-	87.1148	311	357	01_WT_LB_Elog1	GUACUCGGCUACGAACCGAGC	UACG			-	argQ		argQ			tRNA-Arg
NC_000913.3	2817826	-	86.3469	234	271	01_WT_LB_Elog2	GUACUCGGCUACGAACCGAGC	UACG			-	argQ		argQ			tRNA-Arg
NC_000913.3	2817826	-	80	224	280	01_WT_LB_Elog3	GUACUCGGCUACGAACCGAGC	UACG			-	argQ		argQ			tRNA-Arg
NC_000913.3	2817826	-	89.8089	141	157	01_WT_LB_Mlog1	GUACUCGGCUACGAACCGAGC	UACG			-	argQ		argQ			tRNA-Arg
NC_000913.3	2817826	-	85.124	103	121	01_WT_LB_Mlog2	GUACUCGGCUACGAACCGAGC	UACG			-	argQ		argQ			tRNA-Arg
NC_000913.3	2817826	-	86.9863	127	146	01_WT_LB_Mlog3	GUACUCGGCUACGAACCGAGC	UACG			-	argQ		argQ			tRNA-Arg
NC_000913.3	2817826	-	100	12	12	01_WT_LB_stat1	GUACUCGGCUACGAACCGAGC	UACG			-	argQ		argQ			tRNA-Arg
NC_000913.3	2817826	-	80	8	10	01_WT_LB_stat2	GUACUCGGCUACGAACCGAGC	UACG			-	argQ		argQ			tRNA-Arg
NC_000913.3	2817826	-	90	9	10	01_WT_LB_stat3	GUACUCGGCUACGAACCGAGC	UACG			-	argQ		argQ			tRNA-Arg
NC_000913.3	2817826	-	5.08475	3	59	02_TadA_mutant_M9_Elog2	GUACUCGGCUACGAACCGAGC	UACG			-	argQ		argQ			tRNA-Arg
NC_000913.3	2817826	-	78.0303	103	132	02_WT_M9_Elog1	GUACUCGGCUACGAACCGAGC	UACG			-	argQ		argQ			tRNA-Arg
NC_000913.3	2817826	-	62.8959	139	221	02_WT_M9_Elog2	GUACUCGGCUACGAACCGAGC	UACG			-	argQ		argQ			tRNA-Arg
NC_000913.3	2817826	-	66.8919	99	148	02_WT_M9_Elog3	GUACUCGGCUACGAACCGAGC	UACG			-	argQ		argQ			tRNA-Arg
NC_000913.3	2817826	-	71.2963	77	108	02_WT_M9_Mlog1	GUACUCGGCUACGAACCGAGC	UACG			-	argQ		argQ			tRNA-Arg
NC_000913.3	2817826	-	69.4444	100	144	02_WT_M9_Mlog2	GUACUCGGCUACGAACCGAGC	UACG			-	argQ		argQ			tRNA-Arg
NC_000913.3	2817826	-	64.8045	116	179	02_WT_M9_Mlog3	GUACUCGGCUACGAACCGAGC	UACG			-	argQ		argQ			tRNA-Arg
NC_000913.3	2817826	-	80.3571	45	56	02_WT_M9_stat1	GUACUCGGCUACGAACCGAGC	UACG			-	argQ		argQ			tRNA-Arg
NC_000913.3	2817826	-	70.5882	24	34	02_WT_M9_stat2	GUACUCGGCUACGAACCGAGC	UACG			-	argQ		argQ			tRNA-Arg
NC_000913.3	2817826	-	64.4444	29	45	02_WT_M9_stat3	GUACUCGGCUACGAACCGAGC	UACG			-	argQ		argQ			tRNA-Arg
NC_000913.3	2818101	-	19.1549	68	355	01_TadA_mutant_LB_Elog1	GUACUCGGCUACGAACCGAGC	UACG			-	argZ		argZ			tRNA-Arg
NC_000913.3	2818101	-	14.8305	35	236	01_TadA_mutant_LB_Elog2	GUACUCGGCUACGAACCGAGC	UACG			-	argZ		argZ			tRNA-Arg
NC_000913.3	2818101	-	9.10853	47	516	01_TadA_mutant_LB_Elog3	GUACUCGGCUACGAACCGAGC	UACG			-	argZ		argZ			tRNA-Arg
NC_000913.3	2818101	-	15.917	46	289	01_TadA_mutant_LB_Mlog1	GUACUCGGCUACGAACCGAGC	UACG			-	argZ		argZ			tRNA-Arg
NC_000913.3	2818101	-	14.4628	35	242	01_TadA_mutant_LB_Mlog2	GUACUCGGCUACGAACCGAGC	UACG			-	argZ		argZ			tRNA-Arg
NC_000913.3	2818101	-	15.1316	46	304	01_TadA_mutant_LB_Mlog3	GUACUCGGCUACGAACCGAGC	UACG			-	argZ		argZ			tRNA-Arg
NC_000913.3	2818101	-	87.6974	1055	1203	01_WT_LB_Elog1	GUACUCGGCUACGAACCGAGC	UACG			-	argZ		argZ			tRNA-Arg
NC_000913.3	2818101	-	89.925	839	933	01_WT_LB_Elog2	GUACUCGGCUACGAACCGAGC	UACG			-	argZ		argZ			tRNA-Arg
NC_000913.3	2818101	-	87.0249	664	763	01_WT_LB_Elog3	GUACUCGGCUACGAACCGAGC	UACG			-	argZ		argZ			tRNA-Arg
NC_000913.3	2818101	-	87.3921	506	579	01_WT_LB_Mlog1	GUACUCGGCUACGAACCGAGC	UACG			-	argZ		argZ			tRNA-Arg
NC_000913.3	2818101	-	86.7841	394	454	01_WT_LB_Mlog2	GUACUCGGCUACGAACCGAGC	UACG			-	argZ		argZ			tRNA-Arg
NC_000913.3	2818101	-	80.5022	545	677	01_WT_LB_Mlog3	GUACUCGGCUACGAACCGAGC	UACG			-	argZ		argZ			tRNA-Arg
NC_000913.3	2818101	-	89.4737	68	76	01_WT_LB_stat1	GUACUCGGCUACGAACCGAGC	UACG			-	argZ		argZ			tRNA-Arg
NC_000913.3	2818101	-	82.1429	23	28	01_WT_LB_stat2	GUACUCGGCUACGAACCGAGC	UACG			-	argZ		argZ			tRNA-Arg
NC_000913.3	2818101	-	41.1765	7	17	01_WT_LB_stat3	GUACUCGGCUACGAACCGAGC	UACG			-	argZ		argZ			tRNA-Arg
NC_000913.3	2818101	-	1.96078	5	255	02_TadA_mutant_M9_Elog3	GUACUCGGCUACGAACCGAGC	UACG			-	argZ		argZ			tRNA-Arg
NC_000913.3	2818101	-	2.5	3	120	02_TadA_mutant_M9_Mlog3	GUACUCGGCUACGAACCGAGC	UACG			-	argZ		argZ			tRNA-Arg
NC_000913.3	2818101	-	1.8797	5	266	02_TadA_mutant_M9_stat1	GUACUCGGCUACGAACCGAGC	UACG			-	argZ		argZ			tRNA-Arg
NC_000913.3	2818101	-	2.38095	5	210	02_TadA_mutant_M9_stat3	GUACUCGGCUACGAACCGAGC	UACG			-	argZ		argZ			tRNA-Arg
NC_000913.3	2818101	-	70.4545	217	308	02_WT_M9_Elog1	GUACUCGGCUACGAACCGAGC	UACG			-	argZ		argZ			tRNA-Arg
NC_000913.3	2818101	-	67.3077	350	520	02_WT_M9_Elog2	GUACUCGGCUACGAACCGAGC	UACG			-	argZ		argZ			tRNA-Arg
NC_000913.3	2818101	-	74.5308	278	373	02_WT_M9_Elog3	GUACUCGGCUACGAACCGAGC	UACG			-	argZ		argZ			tRNA-Arg
NC_000913.3	2818101	-	67.0068	197	294	02_WT_M9_Mlog1	GUACUCGGCUACGAACCGAGC	UACG			-	argZ		argZ			tRNA-Arg
NC_000913.3	2818101	-	72.7811	369	507	02_WT_M9_Mlog2	GUACUCGGCUACGAACCGAGC	UACG			-	argZ		argZ			tRNA-Arg
NC_000913.3	2818101	-	73.3453	410	559	02_WT_M9_Mlog3	GUACUCGGCUACGAACCGAGC	UACG			-	argZ		argZ			tRNA-Arg
NC_000913.3	2818101	-	77.037	104	135	02_WT_M9_stat1	GUACUCGGCUACGAACCGAGC	UACG			-	argZ		argZ			tRNA-Arg
NC_000913.3	2818101	-	76.25	122	160	02_WT_M9_stat2	GUACUCGGCUACGAACCGAGC	UACG			-	argZ		argZ			tRNA-Arg
NC_000913.3	2818101	-	69.2661	151	218	02_WT_M9_stat3	GUACUCGGCUACGAACCGAGC	UACG			-	argZ		argZ			tRNA-Arg
NC_000913.3	2818240	-	21.2903	165	775	01_TadA_mutant_LB_Elog1	GUACUCGGCUACGAACCGAGC	UACG			-	argY		argY			tRNA-Arg
NC_000913.3	2818240	-	19.2073	126	656	01_TadA_mutant_LB_Elog2	GUACUCGGCUACGAACCGAGC	UACG			-	argY		argY			tRNA-Arg
NC_000913.3	2818240	-	12.5	139	1112	01_TadA_mutant_LB_Elog3	GUACUCGGCUACGAACCGAGC	UACG			-	argY		argY			tRNA-Arg
NC_000913.3	2818240	-	9.8301	81	824	01_TadA_mutant_LB_Mlog1	GUACUCGGCUACGAACCGAGC	UACG			-	argY		argY			tRNA-Arg
NC_000913.3	2818240	-	20.0328	122	609	01_TadA_mutant_LB_Mlog2	GUACUCGGCUACGAACCGAGC	UACG			-	argY		argY			tRNA-Arg
NC_000913.3	2818240	-	11.2593	76	675	01_TadA_mutant_LB_Mlog3	GUACUCGGCUACGAACCGAGC	UACG			-	argY		argY			tRNA-Arg
NC_000913.3	2818240	-	90.1803	1901	2108	01_WT_LB_Elog1	GUACUCGGCUACGAACCGAGC	UACG			-	argY		argY			tRNA-Arg
NC_000913.3	2818240	-	90.1099	1886	2093	01_WT_LB_Elog2	GUACUCGGCUACGAACCGAGC	UACG			-	argY		argY			tRNA-Arg
NC_000913.3	2818240	-	88.3798	1331	1506	01_WT_LB_Elog3	GUACUCGGCUACGAACCGAGC	UACG			-	argY		argY			tRNA-Arg
NC_000913.3	2818240	-	84.901	1029	1212	01_WT_LB_Mlog1	GUACUCGGCUACGAACCGAGC	UACG			-	argY		argY			tRNA-Arg
NC_000913.3	2818240	-	89.8768	1021	1136	01_WT_LB_Mlog2	GUACUCGGCUACGAACCGAGC	UACG			-	argY		argY			tRNA-Arg
NC_000913.3	2818240	-	81.0127	1344	1659	01_WT_LB_Mlog3	GUACUCGGCUACGAACCGAGC	UACG			-	argY		argY			tRNA-Arg
NC_000913.3	2818240	-	91.4062	117	128	01_WT_LB_stat1	GUACUCGGCUACGAACCGAGC	UACG			-	argY		argY			tRNA-Arg
NC_000913.3	2818240	-	86.5854	71	82	01_WT_LB_stat2	GUACUCGGCUACGAACCGAGC	UACG			-	argY		argY			tRNA-Arg
NC_000913.3	2818240	-	78.0488	32	41	01_WT_LB_stat3	GUACUCGGCUACGAACCGAGC	UACG			-	argY		argY			tRNA-Arg
NC_000913.3	2818240	-	1.01351	6	592	02_TadA_mutant_M9_Elog2	GUACUCGGCUACGAACCGAGC	UACG			-	argY		argY			tRNA-Arg
NC_000913.3	2818240	-	1.21457	6	494	02_TadA_mutant_M9_Elog3	GUACUCGGCUACGAACCGAGC	UACG			-	argY		argY			tRNA-Arg
NC_000913.3	2818240	-	1.2766	9	705	02_TadA_mutant_M9_Mlog1	GUACUCGGCUACGAACCGAGC	UACG			-	argY		argY			tRNA-Arg
NC_000913.3	2818240	-	1.71184	12	701	02_TadA_mutant_M9_Mlog2	GUACUCGGCUACGAACCGAGC	UACG			-	argY		argY			tRNA-Arg
NC_000913.3	2818240	-	2.60664	11	422	02_TadA_mutant_M9_Mlog3	GUACUCGGCUACGAACCGAGC	UACG			-	argY		argY			tRNA-Arg
NC_000913.3	2818240	-	1.85529	10	539	02_TadA_mutant_M9_stat1	GUACUCGGCUACGAACCGAGC	UACG			-	argY		argY			tRNA-Arg
NC_000913.3	2818240	-	1.39373	4	287	02_TadA_mutant_M9_stat2	GUACUCGGCUACGAACCGAGC	UACG			-	argY		argY			tRNA-Arg
NC_000913.3	2818240	-	3.54767	16	451	02_TadA_mutant_M9_stat3	GUACUCGGCUACGAACCGAGC	UACG			-	argY		argY			tRNA-Arg
NC_000913.3	2818240	-	71.2162	527	740	02_WT_M9_Elog1	GUACUCGGCUACGAACCGAGC	UACG			-	argY		argY			tRNA-Arg
NC_000913.3	2818240	-	72.4638	650	897	02_WT_M9_Elog2	GUACUCGGCUACGAACCGAGC	UACG			-	argY		argY			tRNA-Arg
NC_000913.3	2818240	-	69.7832	515	738	02_WT_M9_Elog3	GUACUCGGCUACGAACCGAGC	UACG			-	argY		argY			tRNA-Arg
NC_000913.3	2818240	-	64.5015	427	662	02_WT_M9_Mlog1	GUACUCGGCUACGAACCGAGC	UACG			-	argY		argY			tRNA-Arg
NC_000913.3	2818240	-	74.6242	844	1131	02_WT_M9_Mlog2	GUACUCGGCUACGAACCGAGC	UACG			-	argY		argY			tRNA-Arg
NC_000913.3	2818240	-	68.8353	857	1245	02_WT_M9_Mlog3	GUACUCGGCUACGAACCGAGC	UACG			-	argY		argY			tRNA-Arg
NC_000913.3	2818240	-	74.7059	254	340	02_WT_M9_stat1	GUACUCGGCUACGAACCGAGC	UACG			-	argY		argY			tRNA-Arg
NC_000913.3	2818240	-	74.8538	256	342	02_WT_M9_stat2	GUACUCGGCUACGAACCGAGC	UACG			-	argY		argY			tRNA-Arg
NC_000913.3	2818240	-	72.4444	326	450	02_WT_M9_stat3	GUACUCGGCUACGAACCGAGC	UACG			-	argY		argY			tRNA-Arg
NC_000913.3	2818515	-	21.4807	647	3012	01_TadA_mutant_LB_Elog1	GUACUCGGCUACGAACCGAGC	UACG			-	argV		argV			tRNA-Arg
NC_000913.3	2818515	-	18.6978	336	1797	01_TadA_mutant_LB_Elog2	GUACUCGGCUACGAACCGAGC	UACG			-	argV		argV			tRNA-Arg
NC_000913.3	2818515	-	15.7735	521	3303	01_TadA_mutant_LB_Elog3	GUACUCGGCUACGAACCGAGC	UACG			-	argV		argV			tRNA-Arg
NC_000913.3	2818515	-	16.3084	531	3256	01_TadA_mutant_LB_Mlog1	GUACUCGGCUACGAACCGAGC	UACG			-	argV		argV			tRNA-Arg
NC_000913.3	2818515	-	20.5475	578	2813	01_TadA_mutant_LB_Mlog2	GUACUCGGCUACGAACCGAGC	UACG			-	argV		argV			tRNA-Arg
NC_000913.3	2818515	-	16.7191	425	2542	01_TadA_mutant_LB_Mlog3	GUACUCGGCUACGAACCGAGC	UACG			-	argV		argV			tRNA-Arg
NC_000913.3	2818515	-	2.22222	5	225	01_TadA_mutant_LB_stat2	GUACUCGGCUACGAACCGAGC	UACG			-	argV		argV			tRNA-Arg
NC_000913.3	2818515	-	76.882	3891	5061	01_WT_LB_Elog1	GUACUCGGCUACGAACCGAGC	UACG			-	argV		argV			tRNA-Arg
NC_000913.3	2818515	-	80.5809	3440	4269	01_WT_LB_Elog2	GUACUCGGCUACGAACCGAGC	UACG			-	argV		argV			tRNA-Arg
NC_000913.3	2818515	-	83.4624	2372	2842	01_WT_LB_Elog3	GUACUCGGCUACGAACCGAGC	UACG			-	argV		argV			tRNA-Arg
NC_000913.3	2818515	-	79.5246	2944	3702	01_WT_LB_Mlog1	GUACUCGGCUACGAACCGAGC	UACG			-	argV		argV			tRNA-Arg
NC_000913.3	2818515	-	84.4119	2713	3214	01_WT_LB_Mlog2	GUACUCGGCUACGAACCGAGC	UACG			-	argV		argV			tRNA-Arg
NC_000913.3	2818515	-	85.0944	4236	4978	01_WT_LB_Mlog3	GUACUCGGCUACGAACCGAGC	UACG			-	argV		argV			tRNA-Arg
NC_000913.3	2818515	-	96.2963	390	405	01_WT_LB_stat1	GUACUCGGCUACGAACCGAGC	UACG			-	argV		argV			tRNA-Arg
NC_000913.3	2818515	-	91.4729	354	387	01_WT_LB_stat2	GUACUCGGCUACGAACCGAGC	UACG			-	argV		argV			tRNA-Arg
NC_000913.3	2818515	-	91.2281	156	171	01_WT_LB_stat3	GUACUCGGCUACGAACCGAGC	UACG			-	argV		argV			tRNA-Arg
NC_000913.3	2818515	-	1.94508	17	874	02_TadA_mutant_M9_Elog1	GUACUCGGCUACGAACCGAGC	UACG			-	argV		argV			tRNA-Arg
NC_000913.3	2818515	-	1.46067	13	890	02_TadA_mutant_M9_Elog2	GUACUCGGCUACGAACCGAGC	UACG			-	argV		argV			tRNA-Arg
NC_000913.3	2818515	-	1.56863	24	1530	02_TadA_mutant_M9_Mlog1	GUACUCGGCUACGAACCGAGC	UACG			-	argV		argV			tRNA-Arg
NC_000913.3	2818515	-	1.20482	23	1909	02_TadA_mutant_M9_Mlog2	GUACUCGGCUACGAACCGAGC	UACG			-	argV		argV			tRNA-Arg
NC_000913.3	2818515	-	2.04082	15	735	02_TadA_mutant_M9_Mlog3	GUACUCGGCUACGAACCGAGC	UACG			-	argV		argV			tRNA-Arg
NC_000913.3	2818515	-	3.9485	46	1165	02_TadA_mutant_M9_stat1	GUACUCGGCUACGAACCGAGC	UACG			-	argV		argV			tRNA-Arg
NC_000913.3	2818515	-	4.11687	31	753	02_TadA_mutant_M9_stat3	GUACUCGGCUACGAACCGAGC	UACG			-	argV		argV			tRNA-Arg
NC_000913.3	2818515	-	76.4259	804	1052	02_WT_M9_Elog1	GUACUCGGCUACGAACCGAGC	UACG			-	argV		argV			tRNA-Arg
NC_000913.3	2818515	-	76.5864	1400	1828	02_WT_M9_Elog2	GUACUCGGCUACGAACCGAGC	UACG			-	argV		argV			tRNA-Arg
NC_000913.3	2818515	-	77.386	1273	1645	02_WT_M9_Elog3	GUACUCGGCUACGAACCGAGC	UACG			-	argV		argV			tRNA-Arg
NC_000913.3	2818515	-	73.8182	812	1100	02_WT_M9_Mlog1	GUACUCGGCUACGAACCGAGC	UACG			-	argV		argV			tRNA-Arg
NC_000913.3	2818515	-	79.562	1962	2466	02_WT_M9_Mlog2	GUACUCGGCUACGAACCGAGC	UACG			-	argV		argV			tRNA-Arg
NC_000913.3	2818515	-	77.0686	2077	2695	02_WT_M9_Mlog3	GUACUCGGCUACGAACCGAGC	UACG			-	argV		argV			tRNA-Arg
NC_000913.3	2818515	-	82.3438	527	640	02_WT_M9_stat1	GUACUCGGCUACGAACCGAGC	UACG			-	argV		argV			tRNA-Arg
NC_000913.3	2818515	-	79.4473	460	579	02_WT_M9_stat2	GUACUCGGCUACGAACCGAGC	UACG			-	argV		argV			tRNA-Arg
NC_000913.3	2818515	-	79.3255	541	682	02_WT_M9_stat3	GUACUCGGCUACGAACCGAGC	UACG			-	argV		argV			tRNA-Arg
NC_000913.3	2823810	-	3.7037	6	162	01_WT_LB_Elog2	UCAACAGAACAUAUUGACUAU	CAUA			-
NC_000913.3	2823810	-	2.46305	5	203	01_WT_LB_Mlog1	UCAACAGAACAUAUUGACUAU	CAUA			-
NC_000913.3	2823810	-	2.12766	4	188	01_WT_LB_stat2	UCAACAGAACAUAUUGACUAU	CAUA			-
NC_000913.3	2823810	-	2.18978	3	137	01_TadA_mutant_LB_Elog2	UCAACAGAACAUAUUGACUAU	CAUA			-
NC_000913.3	2823810	-	1.25	4	320	01_TadA_mutant_LB_Mlog2	UCAACAGAACAUAUUGACUAU	CAUA			-
NC_000913.3	2823810	-	2.10084	5	238	01_TadA_mutant_LB_Mlog3	UCAACAGAACAUAUUGACUAU	CAUA			-
NC_000913.3	2823810	-	5.71429	10	175	02_WT_M9_Elog1	UCAACAGAACAUAUUGACUAU	CAUA			-
NC_000913.3	2823810	-	5.59441	8	143	02_WT_M9_Elog3	UCAACAGAACAUAUUGACUAU	CAUA			-
NC_000913.3	2823810	-	5.83153	27	463	02_WT_M9_Mlog1	UCAACAGAACAUAUUGACUAU	CAUA			-
NC_000913.3	2823810	-	5.76923	24	416	02_WT_M9_Mlog2	UCAACAGAACAUAUUGACUAU	CAUA			-
NC_000913.3	2823810	-	6.15385	24	390	02_WT_M9_Mlog3	UCAACAGAACAUAUUGACUAU	CAUA			-
NC_000913.3	2823810	-	2.87356	5	174	02_WT_M9_stat1	UCAACAGAACAUAUUGACUAU	CAUA			-
NC_000913.3	2823810	-	4.13223	5	121	02_WT_M9_stat2	UCAACAGAACAUAUUGACUAU	CAUA			-
NC_000913.3	2823810	-	3.29218	8	243	02_WT_M9_stat3	UCAACAGAACAUAUUGACUAU	CAUA			-
NC_000913.3	2823810	-	3.11419	9	289	02_TadA_mutant_M9_Elog1	UCAACAGAACAUAUUGACUAU	CAUA			-
NC_000913.3	2823810	-	2.46479	7	284	02_TadA_mutant_M9_Elog3	UCAACAGAACAUAUUGACUAU	CAUA			-
NC_000913.3	2823810	-	4.82759	14	290	02_TadA_mutant_M9_Mlog1	UCAACAGAACAUAUUGACUAU	CAUA			-
NC_000913.3	2823810	-	1.43541	3	209	02_TadA_mutant_M9_Mlog3	UCAACAGAACAUAUUGACUAU	CAUA			-
NC_000913.3	2823810	-	2.58621	3	116	02_TadA_mutant_M9_stat2	UCAACAGAACAUAUUGACUAU	CAUA			-
NC_000913.3	2910564	-	2.28311	5	219	01_WT_LB_Mlog2	GAAGAAACCUACGAAGUGCUG	UACG	NP_417261.1:c.122A>G	NP_417261.1:p.Y41C	Yes	mazG	NP_417261.1			nucleoside triphosphate pyrophosphohydrolase
NC_000913.3	2910564	-	1.13636	3	264	01_WT_LB_Mlog3	GAAGAAACCUACGAAGUGCUG	UACG	NP_417261.1:c.122A>G	NP_417261.1:p.Y41C	Yes	mazG	NP_417261.1			nucleoside triphosphate pyrophosphohydrolase
NC_000913.3	2910564	-	3.24074	7	216	01_WT_LB_stat1	GAAGAAACCUACGAAGUGCUG	UACG	NP_417261.1:c.122A>G	NP_417261.1:p.Y41C	Yes	mazG	NP_417261.1			nucleoside triphosphate pyrophosphohydrolase
NC_000913.3	2910564	-	5.26316	10	190	01_WT_LB_stat2	GAAGAAACCUACGAAGUGCUG	UACG	NP_417261.1:c.122A>G	NP_417261.1:p.Y41C	Yes	mazG	NP_417261.1			nucleoside triphosphate pyrophosphohydrolase
NC_000913.3	2910564	-	8.94309	11	123	01_WT_LB_stat3	GAAGAAACCUACGAAGUGCUG	UACG	NP_417261.1:c.122A>G	NP_417261.1:p.Y41C	Yes	mazG	NP_417261.1			nucleoside triphosphate pyrophosphohydrolase
NC_000913.3	2910564	-	2.1028	9	428	02_WT_M9_Mlog1	GAAGAAACCUACGAAGUGCUG	UACG	NP_417261.1:c.122A>G	NP_417261.1:p.Y41C	Yes	mazG	NP_417261.1			nucleoside triphosphate pyrophosphohydrolase
NC_000913.3	2910564	-	1.08696	5	460	02_WT_M9_stat1	GAAGAAACCUACGAAGUGCUG	UACG	NP_417261.1:c.122A>G	NP_417261.1:p.Y41C	Yes	mazG	NP_417261.1			nucleoside triphosphate pyrophosphohydrolase
NC_000913.3	3038818	-	3.19149	3	94	01_TadA_mutant_LB_stat1	AGAUUUAUGAAGAAAGGUUUU	AAGA	NP_417369.1:c.5A>G	NP_417369.1:p.K2R	Yes	dsbC	NP_417369.1			protein disulfide isomerase DsbC
NC_000913.3	3038818	-	3.33333	3	90	01_TadA_mutant_LB_stat2	AGAUUUAUGAAGAAAGGUUUU	AAGA	NP_417369.1:c.5A>G	NP_417369.1:p.K2R	Yes	dsbC	NP_417369.1			protein disulfide isomerase DsbC
NC_000913.3	3038818	-	3.57143	3	84	01_TadA_mutant_LB_stat3	AGAUUUAUGAAGAAAGGUUUU	AAGA	NP_417369.1:c.5A>G	NP_417369.1:p.K2R	Yes	dsbC	NP_417369.1			protein disulfide isomerase DsbC
NC_000913.3	3038818	-	2.33645	5	214	02_WT_M9_Elog1	AGAUUUAUGAAGAAAGGUUUU	AAGA	NP_417369.1:c.5A>G	NP_417369.1:p.K2R	Yes	dsbC	NP_417369.1			protein disulfide isomerase DsbC
NC_000913.3	3038818	-	1.79372	4	223	02_WT_M9_Elog2	AGAUUUAUGAAGAAAGGUUUU	AAGA	NP_417369.1:c.5A>G	NP_417369.1:p.K2R	Yes	dsbC	NP_417369.1			protein disulfide isomerase DsbC
NC_000913.3	3038818	-	4.24028	12	283	02_WT_M9_Mlog1	AGAUUUAUGAAGAAAGGUUUU	AAGA	NP_417369.1:c.5A>G	NP_417369.1:p.K2R	Yes	dsbC	NP_417369.1			protein disulfide isomerase DsbC
NC_000913.3	3038818	-	2.85714	6	210	02_WT_M9_Mlog2	AGAUUUAUGAAGAAAGGUUUU	AAGA	NP_417369.1:c.5A>G	NP_417369.1:p.K2R	Yes	dsbC	NP_417369.1			protein disulfide isomerase DsbC
NC_000913.3	3038818	-	1.53061	3	196	02_WT_M9_Mlog3	AGAUUUAUGAAGAAAGGUUUU	AAGA	NP_417369.1:c.5A>G	NP_417369.1:p.K2R	Yes	dsbC	NP_417369.1			protein disulfide isomerase DsbC
NC_000913.3	3038818	-	5.40541	8	148	02_WT_M9_stat1	AGAUUUAUGAAGAAAGGUUUU	AAGA	NP_417369.1:c.5A>G	NP_417369.1:p.K2R	Yes	dsbC	NP_417369.1			protein disulfide isomerase DsbC
NC_000913.3	3038818	-	2.07254	4	193	02_WT_M9_stat3	AGAUUUAUGAAGAAAGGUUUU	AAGA	NP_417369.1:c.5A>G	NP_417369.1:p.K2R	Yes	dsbC	NP_417369.1			protein disulfide isomerase DsbC
NC_000913.3	3038818	-	5.72391	17	297	02_TadA_mutant_M9_Elog1	AGAUUUAUGAAGAAAGGUUUU	AAGA	NP_417369.1:c.5A>G	NP_417369.1:p.K2R	Yes	dsbC	NP_417369.1			protein disulfide isomerase DsbC
NC_000913.3	3038818	-	3.9801	8	201	02_TadA_mutant_M9_Elog2	AGAUUUAUGAAGAAAGGUUUU	AAGA	NP_417369.1:c.5A>G	NP_417369.1:p.K2R	Yes	dsbC	NP_417369.1			protein disulfide isomerase DsbC
NC_000913.3	3038818	-	1.91571	5	261	02_TadA_mutant_M9_Elog3	AGAUUUAUGAAGAAAGGUUUU	AAGA	NP_417369.1:c.5A>G	NP_417369.1:p.K2R	Yes	dsbC	NP_417369.1			protein disulfide isomerase DsbC
NC_000913.3	3038818	-	5.06329	8	158	02_TadA_mutant_M9_Mlog1	AGAUUUAUGAAGAAAGGUUUU	AAGA	NP_417369.1:c.5A>G	NP_417369.1:p.K2R	Yes	dsbC	NP_417369.1			protein disulfide isomerase DsbC
NC_000913.3	3038818	-	3.61446	3	83	02_TadA_mutant_M9_Mlog2	AGAUUUAUGAAGAAAGGUUUU	AAGA	NP_417369.1:c.5A>G	NP_417369.1:p.K2R	Yes	dsbC	NP_417369.1			protein disulfide isomerase DsbC
NC_000913.3	3038818	-	3.25203	4	123	02_TadA_mutant_M9_Mlog3	AGAUUUAUGAAGAAAGGUUUU	AAGA	NP_417369.1:c.5A>G	NP_417369.1:p.K2R	Yes	dsbC	NP_417369.1			protein disulfide isomerase DsbC
NC_000913.3	3038818	-	1.81818	3	165	02_TadA_mutant_M9_stat3	AGAUUUAUGAAGAAAGGUUUU	AAGA	NP_417369.1:c.5A>G	NP_417369.1:p.K2R	Yes	dsbC	NP_417369.1			protein disulfide isomerase DsbC
NC_000913.3	3297448	-	4.94505	18	364	01_WT_LB_Elog1	UUUCUGGAGUACGAUCCCGGU	UACG	NP_417620.1:c.691A>G	NP_417620.1:p.T231A	Yes	yraQ	NP_417620.1			permease family protein YraQ
NC_000913.3	3297448	-	3.02115	10	331	01_WT_LB_Elog2	UUUCUGGAGUACGAUCCCGGU	UACG	NP_417620.1:c.691A>G	NP_417620.1:p.T231A	Yes	yraQ	NP_417620.1			permease family protein YraQ
NC_000913.3	3297448	-	8.08081	16	198	01_WT_LB_Elog3	UUUCUGGAGUACGAUCCCGGU	UACG	NP_417620.1:c.691A>G	NP_417620.1:p.T231A	Yes	yraQ	NP_417620.1			permease family protein YraQ
NC_000913.3	3297448	-	1.50754	3	199	01_WT_LB_Mlog2	UUUCUGGAGUACGAUCCCGGU	UACG	NP_417620.1:c.691A>G	NP_417620.1:p.T231A	Yes	yraQ	NP_417620.1			permease family protein YraQ
NC_000913.3	3297448	-	2.1164	12	567	01_WT_LB_Mlog3	UUUCUGGAGUACGAUCCCGGU	UACG	NP_417620.1:c.691A>G	NP_417620.1:p.T231A	Yes	yraQ	NP_417620.1			permease family protein YraQ
NC_000913.3	3297448	-	4.16667	3	72	01_WT_LB_stat1	UUUCUGGAGUACGAUCCCGGU	UACG	NP_417620.1:c.691A>G	NP_417620.1:p.T231A	Yes	yraQ	NP_417620.1			permease family protein YraQ
NC_000913.3	3297448	-	10.4167	10	96	01_WT_LB_stat2	UUUCUGGAGUACGAUCCCGGU	UACG	NP_417620.1:c.691A>G	NP_417620.1:p.T231A	Yes	yraQ	NP_417620.1			permease family protein YraQ
NC_000913.3	3297448	-	1.03761	8	771	02_WT_M9_Elog3	UUUCUGGAGUACGAUCCCGGU	UACG	NP_417620.1:c.691A>G	NP_417620.1:p.T231A	Yes	yraQ	NP_417620.1			permease family protein YraQ
NC_000913.3	3297448	-	1.07271	9	839	02_WT_M9_Mlog1	UUUCUGGAGUACGAUCCCGGU	UACG	NP_417620.1:c.691A>G	NP_417620.1:p.T231A	Yes	yraQ	NP_417620.1			permease family protein YraQ
NC_000913.3	3297448	-	1.21107	7	578	02_WT_M9_Mlog2	UUUCUGGAGUACGAUCCCGGU	UACG	NP_417620.1:c.691A>G	NP_417620.1:p.T231A	Yes	yraQ	NP_417620.1			permease family protein YraQ
NC_000913.3	3297448	-	1.54355	14	907	02_WT_M9_stat1	UUUCUGGAGUACGAUCCCGGU	UACG	NP_417620.1:c.691A>G	NP_417620.1:p.T231A	Yes	yraQ	NP_417620.1			permease family protein YraQ
NC_000913.3	3297448	-	1.88285	9	478	02_WT_M9_stat2	UUUCUGGAGUACGAUCCCGGU	UACG	NP_417620.1:c.691A>G	NP_417620.1:p.T231A	Yes	yraQ	NP_417620.1			permease family protein YraQ
NC_000913.3	3297448	-	1.84564	11	596	02_WT_M9_stat3	UUUCUGGAGUACGAUCCCGGU	UACG	NP_417620.1:c.691A>G	NP_417620.1:p.T231A	Yes	yraQ	NP_417620.1			permease family protein YraQ
NC_000913.3	3383765	-	1.10701	3	271	01_WT_LB_Elog2	AGCCAGGCGAAGUUGAAGUGC	AAGU	NP_417703.1:c.504A>G		No	mdh	NP_417703.1			malate dehydrogenase
NC_000913.3	3383765	-	1.35318	50	3695	01_WT_LB_Mlog1	AGCCAGGCGAAGUUGAAGUGC	AAGU	NP_417703.1:c.504A>G		No	mdh	NP_417703.1			malate dehydrogenase
NC_000913.3	3383765	-	1.56174	32	2049	01_WT_LB_Mlog2	AGCCAGGCGAAGUUGAAGUGC	AAGU	NP_417703.1:c.504A>G		No	mdh	NP_417703.1			malate dehydrogenase
NC_000913.3	3383765	-	1.59178	62	3895	01_WT_LB_stat2	AGCCAGGCGAAGUUGAAGUGC	AAGU	NP_417703.1:c.504A>G		No	mdh	NP_417703.1			malate dehydrogenase
NC_000913.3	3383765	-	1.70213	64	3760	01_WT_LB_stat3	AGCCAGGCGAAGUUGAAGUGC	AAGU	NP_417703.1:c.504A>G		No	mdh	NP_417703.1			malate dehydrogenase
NC_000913.3	3383765	-	2.07715	7	337	01_TadA_mutant_LB_Elog2	AGCCAGGCGAAGUUGAAGUGC	AAGU	NP_417703.1:c.504A>G		No	mdh	NP_417703.1			malate dehydrogenase
NC_000913.3	3383765	-	1.94004	55	2835	01_TadA_mutant_LB_Mlog1	AGCCAGGCGAAGUUGAAGUGC	AAGU	NP_417703.1:c.504A>G		No	mdh	NP_417703.1			malate dehydrogenase
NC_000913.3	3383765	-	1.05121	39	3710	01_TadA_mutant_LB_Mlog2	AGCCAGGCGAAGUUGAAGUGC	AAGU	NP_417703.1:c.504A>G		No	mdh	NP_417703.1			malate dehydrogenase
NC_000913.3	3383765	-	1.93188	38	1967	01_TadA_mutant_LB_stat1	AGCCAGGCGAAGUUGAAGUGC	AAGU	NP_417703.1:c.504A>G		No	mdh	NP_417703.1			malate dehydrogenase
NC_000913.3	3383765	-	1.96721	48	2440	01_TadA_mutant_LB_stat2	AGCCAGGCGAAGUUGAAGUGC	AAGU	NP_417703.1:c.504A>G		No	mdh	NP_417703.1			malate dehydrogenase
NC_000913.3	3383765	-	1.73985	42	2414	01_TadA_mutant_LB_stat3	AGCCAGGCGAAGUUGAAGUGC	AAGU	NP_417703.1:c.504A>G		No	mdh	NP_417703.1			malate dehydrogenase
NC_000913.3	3383765	-	1.10388	39	3533	02_WT_M9_Elog1	AGCCAGGCGAAGUUGAAGUGC	AAGU	NP_417703.1:c.504A>G		No	mdh	NP_417703.1			malate dehydrogenase
NC_000913.3	3383765	-	1.45181	58	3995	02_WT_M9_stat1	AGCCAGGCGAAGUUGAAGUGC	AAGU	NP_417703.1:c.504A>G		No	mdh	NP_417703.1			malate dehydrogenase
NC_000913.3	3383765	-	3.27148	67	2048	02_WT_M9_stat2	AGCCAGGCGAAGUUGAAGUGC	AAGU	NP_417703.1:c.504A>G		No	mdh	NP_417703.1			malate dehydrogenase
NC_000913.3	3383765	-	1.15055	47	4085	02_WT_M9_stat3	AGCCAGGCGAAGUUGAAGUGC	AAGU	NP_417703.1:c.504A>G		No	mdh	NP_417703.1			malate dehydrogenase
NC_000913.3	3383765	-	1.04502	26	2488	02_TadA_mutant_M9_Elog1	AGCCAGGCGAAGUUGAAGUGC	AAGU	NP_417703.1:c.504A>G		No	mdh	NP_417703.1			malate dehydrogenase
NC_000913.3	3383765	-	1.27949	32	2501	02_TadA_mutant_M9_Mlog2	AGCCAGGCGAAGUUGAAGUGC	AAGU	NP_417703.1:c.504A>G		No	mdh	NP_417703.1			malate dehydrogenase
NC_000913.3	3383765	-	1.305	35	2682	02_TadA_mutant_M9_Mlog3	AGCCAGGCGAAGUUGAAGUGC	AAGU	NP_417703.1:c.504A>G		No	mdh	NP_417703.1			malate dehydrogenase
NC_000913.3	3383765	-	1.91361	35	1829	02_TadA_mutant_M9_stat2	AGCCAGGCGAAGUUGAAGUGC	AAGU	NP_417703.1:c.504A>G		No	mdh	NP_417703.1			malate dehydrogenase
NC_000913.3	3383765	-	1.39803	51	3648	02_TadA_mutant_M9_stat3	AGCCAGGCGAAGUUGAAGUGC	AAGU	NP_417703.1:c.504A>G		No	mdh	NP_417703.1			malate dehydrogenase
NC_000913.3	3384463	-	2.9703	3	101	01_WT_LB_Elog2	CACCUGUUGGAAUGUUGCGCU	GAAU			-
NC_000913.3	3384463	-	2.26308	16	707	01_WT_LB_Mlog1	CACCUGUUGGAAUGUUGCGCU	GAAU			-
NC_000913.3	3384463	-	1.71821	5	291	01_WT_LB_Mlog2	CACCUGUUGGAAUGUUGCGCU	GAAU			-
NC_000913.3	3384463	-	1.10294	3	272	01_WT_LB_Mlog3	CACCUGUUGGAAUGUUGCGCU	GAAU			-
NC_000913.3	3384463	-	3.90016	25	641	01_WT_LB_stat2	CACCUGUUGGAAUGUUGCGCU	GAAU			-
NC_000913.3	3384463	-	1.04603	5	478	01_TadA_mutant_LB_Mlog2	CACCUGUUGGAAUGUUGCGCU	GAAU			-
NC_000913.3	3384463	-	1.51771	9	593	01_TadA_mutant_LB_stat1	CACCUGUUGGAAUGUUGCGCU	GAAU			-
NC_000913.3	3384463	-	1.55039	10	645	01_TadA_mutant_LB_stat3	CACCUGUUGGAAUGUUGCGCU	GAAU			-
NC_000913.3	3384463	-	1.1236	6	534	02_WT_M9_Elog2	CACCUGUUGGAAUGUUGCGCU	GAAU			-
NC_000913.3	3384463	-	1.84211	28	1520	02_WT_M9_Mlog1	CACCUGUUGGAAUGUUGCGCU	GAAU			-
NC_000913.3	3384463	-	1.25285	11	878	02_WT_M9_Mlog2	CACCUGUUGGAAUGUUGCGCU	GAAU			-
NC_000913.3	3384463	-	1.94679	30	1541	02_WT_M9_stat1	CACCUGUUGGAAUGUUGCGCU	GAAU			-
NC_000913.3	3384463	-	1.77638	17	957	02_WT_M9_stat2	CACCUGUUGGAAUGUUGCGCU	GAAU			-
NC_000913.3	3384463	-	1.72414	25	1450	02_WT_M9_stat3	CACCUGUUGGAAUGUUGCGCU	GAAU			-
NC_000913.3	3384463	-	2.04545	18	880	02_TadA_mutant_M9_Elog1	CACCUGUUGGAAUGUUGCGCU	GAAU			-
NC_000913.3	3384463	-	1.82927	15	820	02_TadA_mutant_M9_Elog2	CACCUGUUGGAAUGUUGCGCU	GAAU			-
NC_000913.3	3384463	-	1.37552	10	727	02_TadA_mutant_M9_Elog3	CACCUGUUGGAAUGUUGCGCU	GAAU			-
NC_000913.3	3384463	-	1.25142	11	879	02_TadA_mutant_M9_Mlog2	CACCUGUUGGAAUGUUGCGCU	GAAU			-
NC_000913.3	3384463	-	1.19048	13	1092	02_TadA_mutant_M9_Mlog3	CACCUGUUGGAAUGUUGCGCU	GAAU			-
NC_000913.3	3384463	-	1.0989	12	1092	02_TadA_mutant_M9_stat1	CACCUGUUGGAAUGUUGCGCU	GAAU			-
NC_000913.3	3384463	-	1.78042	12	674	02_TadA_mutant_M9_stat2	CACCUGUUGGAAUGUUGCGCU	GAAU			-
NC_000913.3	3384463	-	1.74292	24	1377	02_TadA_mutant_M9_stat3	CACCUGUUGGAAUGUUGCGCU	GAAU			-
NC_000913.3	3392280	-	3.38983	6	177	01_WT_LB_Elog1	AGGUCGGAUAAGGCGUUUACG	AAGG			-
NC_000913.3	3392280	-	3.7594	5	133	01_WT_LB_Elog2	AGGUCGGAUAAGGCGUUUACG	AAGG			-
NC_000913.3	3392280	-	6.30631	7	111	01_WT_LB_Elog3	AGGUCGGAUAAGGCGUUUACG	AAGG			-
NC_000913.3	3392280	-	2.8169	4	142	01_WT_LB_Mlog1	AGGUCGGAUAAGGCGUUUACG	AAGG			-
NC_000913.3	3392280	-	4.08163	4	98	01_WT_LB_Mlog2	AGGUCGGAUAAGGCGUUUACG	AAGG			-
NC_000913.3	3392280	-	1.50943	4	265	01_WT_LB_Mlog3	AGGUCGGAUAAGGCGUUUACG	AAGG			-
NC_000913.3	3392280	-	1.98675	12	604	01_WT_LB_stat1	AGGUCGGAUAAGGCGUUUACG	AAGG			-
NC_000913.3	3392280	-	1.99147	14	703	01_WT_LB_stat2	AGGUCGGAUAAGGCGUUUACG	AAGG			-
NC_000913.3	3392280	-	1.03806	3	289	01_WT_LB_stat3	AGGUCGGAUAAGGCGUUUACG	AAGG			-
NC_000913.3	3392280	-	6.31579	6	95	01_TadA_mutant_LB_Elog2	AGGUCGGAUAAGGCGUUUACG	AAGG			-
NC_000913.3	3392280	-	4.7619	7	147	01_TadA_mutant_LB_Elog3	AGGUCGGAUAAGGCGUUUACG	AAGG			-
NC_000913.3	3392280	-	5.94059	12	202	01_TadA_mutant_LB_Mlog1	AGGUCGGAUAAGGCGUUUACG	AAGG			-
NC_000913.3	3392280	-	2.8436	6	211	01_TadA_mutant_LB_Mlog2	AGGUCGGAUAAGGCGUUUACG	AAGG			-
NC_000913.3	3392280	-	2.64317	6	227	01_TadA_mutant_LB_Mlog3	AGGUCGGAUAAGGCGUUUACG	AAGG			-
NC_000913.3	3392280	-	1.25786	4	318	01_TadA_mutant_LB_stat1	AGGUCGGAUAAGGCGUUUACG	AAGG			-
NC_000913.3	3392280	-	2.07101	7	338	01_TadA_mutant_LB_stat2	AGGUCGGAUAAGGCGUUUACG	AAGG			-
NC_000913.3	3392280	-	2.38806	8	335	01_TadA_mutant_LB_stat3	AGGUCGGAUAAGGCGUUUACG	AAGG			-
NC_000913.3	3392280	-	6.64062	17	256	02_WT_M9_Elog1	AGGUCGGAUAAGGCGUUUACG	AAGG			-
NC_000913.3	3392280	-	3.14136	12	382	02_WT_M9_Elog2	AGGUCGGAUAAGGCGUUUACG	AAGG			-
NC_000913.3	3392280	-	4.68227	14	299	02_WT_M9_Elog3	AGGUCGGAUAAGGCGUUUACG	AAGG			-
NC_000913.3	3392280	-	4.58716	15	327	02_WT_M9_Mlog1	AGGUCGGAUAAGGCGUUUACG	AAGG			-
NC_000913.3	3392280	-	5.52486	20	362	02_WT_M9_Mlog2	AGGUCGGAUAAGGCGUUUACG	AAGG			-
NC_000913.3	3392280	-	2.79441	14	501	02_WT_M9_Mlog3	AGGUCGGAUAAGGCGUUUACG	AAGG			-
NC_000913.3	3392280	-	3.37079	9	267	02_WT_M9_stat1	AGGUCGGAUAAGGCGUUUACG	AAGG			-
NC_000913.3	3392280	-	7.46753	23	308	02_WT_M9_stat2	AGGUCGGAUAAGGCGUUUACG	AAGG			-
NC_000913.3	3392280	-	5.68862	19	334	02_WT_M9_stat3	AGGUCGGAUAAGGCGUUUACG	AAGG			-
NC_000913.3	3392280	-	7.26257	26	358	02_TadA_mutant_M9_Elog1	AGGUCGGAUAAGGCGUUUACG	AAGG			-
NC_000913.3	3392280	-	3.99002	16	401	02_TadA_mutant_M9_Elog2	AGGUCGGAUAAGGCGUUUACG	AAGG			-
NC_000913.3	3392280	-	3.27869	10	305	02_TadA_mutant_M9_Elog3	AGGUCGGAUAAGGCGUUUACG	AAGG			-
NC_000913.3	3392280	-	3.51827	26	739	02_TadA_mutant_M9_Mlog1	AGGUCGGAUAAGGCGUUUACG	AAGG			-
NC_000913.3	3392280	-	1.99275	11	552	02_TadA_mutant_M9_Mlog2	AGGUCGGAUAAGGCGUUUACG	AAGG			-
NC_000913.3	3392280	-	4.24837	13	306	02_TadA_mutant_M9_Mlog3	AGGUCGGAUAAGGCGUUUACG	AAGG			-
NC_000913.3	3392280	-	5.34125	18	337	02_TadA_mutant_M9_stat1	AGGUCGGAUAAGGCGUUUACG	AAGG			-
NC_000913.3	3392280	-	3.14136	6	191	02_TadA_mutant_M9_stat2	AGGUCGGAUAAGGCGUUUACG	AAGG			-
NC_000913.3	3392280	-	4.83271	13	269	02_TadA_mutant_M9_stat3	AGGUCGGAUAAGGCGUUUACG	AAGG			-
NC_000913.3	3824519	+	4.85437	5	103	02_WT_M9_Elog1	UGUUUUAUGAACCCAACACGU	AACC	NP_418108.1:c.5A>G	NP_418108.1:p.N2S	Yes	trmH	NP_418108.1			tRNA (Gm18) 2'-O-methyltransferase
NC_000913.3	3824519	+	4.47761	3	67	02_WT_M9_Elog3	UGUUUUAUGAACCCAACACGU	AACC	NP_418108.1:c.5A>G	NP_418108.1:p.N2S	Yes	trmH	NP_418108.1			tRNA (Gm18) 2'-O-methyltransferase
NC_000913.3	3824519	+	3.6036	4	111	02_WT_M9_Mlog1	UGUUUUAUGAACCCAACACGU	AACC	NP_418108.1:c.5A>G	NP_418108.1:p.N2S	Yes	trmH	NP_418108.1			tRNA (Gm18) 2'-O-methyltransferase
NC_000913.3	3824519	+	12.7273	7	55	02_WT_M9_Mlog2	UGUUUUAUGAACCCAACACGU	AACC	NP_418108.1:c.5A>G	NP_418108.1:p.N2S	Yes	trmH	NP_418108.1			tRNA (Gm18) 2'-O-methyltransferase
NC_000913.3	3824519	+	6.34921	4	63	02_WT_M9_Mlog3	UGUUUUAUGAACCCAACACGU	AACC	NP_418108.1:c.5A>G	NP_418108.1:p.N2S	Yes	trmH	NP_418108.1			tRNA (Gm18) 2'-O-methyltransferase
NC_000913.3	3824519	+	4.72973	7	148	02_TadA_mutant_M9_Elog1	UGUUUUAUGAACCCAACACGU	AACC	NP_418108.1:c.5A>G	NP_418108.1:p.N2S	Yes	trmH	NP_418108.1			tRNA (Gm18) 2'-O-methyltransferase
NC_000913.3	3824519	+	4.23729	5	118	02_TadA_mutant_M9_Elog3	UGUUUUAUGAACCCAACACGU	AACC	NP_418108.1:c.5A>G	NP_418108.1:p.N2S	Yes	trmH	NP_418108.1			tRNA (Gm18) 2'-O-methyltransferase
NC_000913.3	3824519	+	3.65854	3	82	02_TadA_mutant_M9_Mlog1	UGUUUUAUGAACCCAACACGU	AACC	NP_418108.1:c.5A>G	NP_418108.1:p.N2S	Yes	trmH	NP_418108.1			tRNA (Gm18) 2'-O-methyltransferase
NC_000913.3	3824519	+	7.54717	4	53	02_TadA_mutant_M9_Mlog2	UGUUUUAUGAACCCAACACGU	AACC	NP_418108.1:c.5A>G	NP_418108.1:p.N2S	Yes	trmH	NP_418108.1			tRNA (Gm18) 2'-O-methyltransferase
NC_000913.3	3824519	+	6.0241	5	83	02_TadA_mutant_M9_Mlog3	UGUUUUAUGAACCCAACACGU	AACC	NP_418108.1:c.5A>G	NP_418108.1:p.N2S	Yes	trmH	NP_418108.1			tRNA (Gm18) 2'-O-methyltransferase
NC_000913.3	3824519	+	9.09091	7	77	02_TadA_mutant_M9_stat3	UGUUUUAUGAACCCAACACGU	AACC	NP_418108.1:c.5A>G	NP_418108.1:p.N2S	Yes	trmH	NP_418108.1			tRNA (Gm18) 2'-O-methyltransferase
NC_000913.3	3965663	+	18.75	3	16	01_WT_LB_Elog2	CUAUUGCUUUACGAAAGCGUA	UACG			-	trxA-5p
NC_000913.3	3965663	+	16.6667	4	24	01_WT_LB_Mlog1	CUAUUGCUUUACGAAAGCGUA	UACG			-	trxA-5p
NC_000913.3	3965663	+	27.0833	13	48	01_WT_LB_Mlog3	CUAUUGCUUUACGAAAGCGUA	UACG			-	trxA-5p
NC_000913.3	3965663	+	10.9772	246	2241	01_WT_LB_stat1	CUAUUGCUUUACGAAAGCGUA	UACG			-	trxA-5p
NC_000913.3	3965663	+	10.2405	149	1455	01_WT_LB_stat2	CUAUUGCUUUACGAAAGCGUA	UACG			-	trxA-5p
NC_000913.3	3965663	+	10.3779	173	1667	01_WT_LB_stat3	CUAUUGCUUUACGAAAGCGUA	UACG			-	trxA-5p
NC_000913.3	3965663	+	4.87805	14	287	02_WT_M9_Elog1	CUAUUGCUUUACGAAAGCGUA	UACG			-	trxA-5p
NC_000913.3	3965663	+	3.0303	5	165	02_WT_M9_Elog2	CUAUUGCUUUACGAAAGCGUA	UACG			-	trxA-5p
NC_000913.3	3965663	+	8.28402	14	169	02_WT_M9_Elog3	CUAUUGCUUUACGAAAGCGUA	UACG			-	trxA-5p
NC_000913.3	3965663	+	4.16667	11	264	02_WT_M9_Mlog1	CUAUUGCUUUACGAAAGCGUA	UACG			-	trxA-5p
NC_000913.3	3965663	+	9.84848	13	132	02_WT_M9_Mlog2	CUAUUGCUUUACGAAAGCGUA	UACG			-	trxA-5p
NC_000913.3	3965663	+	4.60526	7	152	02_WT_M9_Mlog3	CUAUUGCUUUACGAAAGCGUA	UACG			-	trxA-5p
NC_000913.3	3965663	+	12.1212	24	198	02_WT_M9_stat1	CUAUUGCUUUACGAAAGCGUA	UACG			-	trxA-5p
NC_000913.3	3965663	+	5.20833	5	96	02_WT_M9_stat2	CUAUUGCUUUACGAAAGCGUA	UACG			-	trxA-5p
NC_000913.3	3965663	+	8.71369	21	241	02_WT_M9_stat3	CUAUUGCUUUACGAAAGCGUA	UACG			-	trxA-5p
NC_000913.3	4027423	-	60	6	10	01_WT_LB_Mlog1	GCGUCGCAUCAGGCAUCAUGC	CAGG			-
NC_000913.3	4027423	-	20	4	20	01_WT_LB_Mlog2	GCGUCGCAUCAGGCAUCAUGC	CAGG			-
NC_000913.3	4027423	-	15	6	40	01_WT_LB_Mlog3	GCGUCGCAUCAGGCAUCAUGC	CAGG			-
NC_000913.3	4027423	-	5.86826	49	835	01_WT_LB_stat1	GCGUCGCAUCAGGCAUCAUGC	CAGG			-
NC_000913.3	4027423	-	9.30481	87	935	01_WT_LB_stat2	GCGUCGCAUCAGGCAUCAUGC	CAGG			-
NC_000913.3	4027423	-	12.0996	68	562	01_WT_LB_stat3	GCGUCGCAUCAGGCAUCAUGC	CAGG			-
NC_000913.3	4027423	-	9.30233	4	43	01_TadA_mutant_LB_Mlog1	GCGUCGCAUCAGGCAUCAUGC	CAGG			-
NC_000913.3	4027423	-	7.31707	3	41	01_TadA_mutant_LB_Mlog2	GCGUCGCAUCAGGCAUCAUGC	CAGG			-
NC_000913.3	4027423	-	21.875	7	32	01_TadA_mutant_LB_Mlog3	GCGUCGCAUCAGGCAUCAUGC	CAGG			-
NC_000913.3	4027423	-	8.65801	20	231	01_TadA_mutant_LB_stat1	GCGUCGCAUCAGGCAUCAUGC	CAGG			-
NC_000913.3	4027423	-	7.67123	28	365	01_TadA_mutant_LB_stat2	GCGUCGCAUCAGGCAUCAUGC	CAGG			-
NC_000913.3	4027423	-	8.06846	33	409	01_TadA_mutant_LB_stat3	GCGUCGCAUCAGGCAUCAUGC	CAGG			-
NC_000913.3	4027423	-	12.9032	4	31	02_WT_M9_Elog1	GCGUCGCAUCAGGCAUCAUGC	CAGG			-
NC_000913.3	4027423	-	6.97674	3	43	02_WT_M9_Elog2	GCGUCGCAUCAGGCAUCAUGC	CAGG			-
NC_000913.3	4027423	-	10	3	30	02_WT_M9_Elog3	GCGUCGCAUCAGGCAUCAUGC	CAGG			-
NC_000913.3	4027423	-	14.2857	4	28	02_WT_M9_Mlog1	GCGUCGCAUCAGGCAUCAUGC	CAGG			-
NC_000913.3	4027423	-	14.7059	5	34	02_WT_M9_Mlog2	GCGUCGCAUCAGGCAUCAUGC	CAGG			-
NC_000913.3	4027423	-	7.27273	4	55	02_WT_M9_stat1	GCGUCGCAUCAGGCAUCAUGC	CAGG			-
NC_000913.3	4027423	-	14	7	50	02_WT_M9_stat2	GCGUCGCAUCAGGCAUCAUGC	CAGG			-
NC_000913.3	4027423	-	14.0351	8	57	02_WT_M9_stat3	GCGUCGCAUCAGGCAUCAUGC	CAGG			-
NC_000913.3	4027423	-	21.6216	8	37	02_TadA_mutant_M9_Elog1	GCGUCGCAUCAGGCAUCAUGC	CAGG			-
NC_000913.3	4027423	-	31.9149	15	47	02_TadA_mutant_M9_Elog2	GCGUCGCAUCAGGCAUCAUGC	CAGG			-
NC_000913.3	4027423	-	10.4478	7	67	02_TadA_mutant_M9_Elog3	GCGUCGCAUCAGGCAUCAUGC	CAGG			-
NC_000913.3	4027423	-	13.0435	6	46	02_TadA_mutant_M9_Mlog1	GCGUCGCAUCAGGCAUCAUGC	CAGG			-
NC_000913.3	4027423	-	7.14286	4	56	02_TadA_mutant_M9_Mlog2	GCGUCGCAUCAGGCAUCAUGC	CAGG			-
NC_000913.3	4027423	-	12.5	6	48	02_TadA_mutant_M9_Mlog3	GCGUCGCAUCAGGCAUCAUGC	CAGG			-
NC_000913.3	4027423	-	7.01754	4	57	02_TadA_mutant_M9_stat1	GCGUCGCAUCAGGCAUCAUGC	CAGG			-
NC_000913.3	4027423	-	31.0345	18	58	02_TadA_mutant_M9_stat2	GCGUCGCAUCAGGCAUCAUGC	CAGG			-
NC_000913.3	4027423	-	9.7561	8	82	02_TadA_mutant_M9_stat3	GCGUCGCAUCAGGCAUCAUGC	CAGG			-
NC_000913.3	4161147	+	3.61446	3	83	01_TadA_mutant_LB_Elog1	CGCAACAAAAAGAAAAAACCC	AAGA	NP_418398.3:c.81A>G		No	fabR	NP_418398.3			DNA-binding transcriptional repressor FabR
NC_000913.3	4161147	+	2.35849	5	212	02_WT_M9_Mlog1	CGCAACAAAAAGAAAAAACCC	AAGA	NP_418398.3:c.81A>G		No	fabR	NP_418398.3			DNA-binding transcriptional repressor FabR
NC_000913.3	4161147	+	2.38095	3	126	02_WT_M9_Mlog3	CGCAACAAAAAGAAAAAACCC	AAGA	NP_418398.3:c.81A>G		No	fabR	NP_418398.3			DNA-binding transcriptional repressor FabR
NC_000913.3	4161147	+	1.04167	3	288	02_WT_M9_stat3	CGCAACAAAAAGAAAAAACCC	AAGA	NP_418398.3:c.81A>G		No	fabR	NP_418398.3			DNA-binding transcriptional repressor FabR
NC_000913.3	4161147	+	2.25564	3	133	02_TadA_mutant_M9_Elog2	CGCAACAAAAAGAAAAAACCC	AAGA	NP_418398.3:c.81A>G		No	fabR	NP_418398.3			DNA-binding transcriptional repressor FabR
NC_000913.3	4161147	+	2.18978	3	137	02_TadA_mutant_M9_Mlog1	CGCAACAAAAAGAAAAAACCC	AAGA	NP_418398.3:c.81A>G		No	fabR	NP_418398.3			DNA-binding transcriptional repressor FabR
NC_000913.3	4161147	+	2.80374	3	107	02_TadA_mutant_M9_stat2	CGCAACAAAAAGAAAAAACCC	AAGA	NP_418398.3:c.81A>G		No	fabR	NP_418398.3			DNA-binding transcriptional repressor FabR
NC_000913.3	4161147	+	1.70068	5	294	02_TadA_mutant_M9_stat3	CGCAACAAAAAGAAAAAACCC	AAGA	NP_418398.3:c.81A>G		No	fabR	NP_418398.3			DNA-binding transcriptional repressor FabR
NC_000913.3	4226151	+	4.18848	8	191	01_WT_LB_stat1	UGUAACAACUACGAAAUUGUC	UACG	NP_418443.1:c.2324A>G	NP_418443.1:p.Y775C	Yes	metH	NP_418443.1			cobalamin-dependent methionine synthase
NC_000913.3	4226151	+	5.26316	6	114	01_WT_LB_stat2	UGUAACAACUACGAAAUUGUC	UACG	NP_418443.1:c.2324A>G	NP_418443.1:p.Y775C	Yes	metH	NP_418443.1			cobalamin-dependent methionine synthase
NC_000913.3	4226151	+	8.69565	8	92	01_WT_LB_stat3	UGUAACAACUACGAAAUUGUC	UACG	NP_418443.1:c.2324A>G	NP_418443.1:p.Y775C	Yes	metH	NP_418443.1			cobalamin-dependent methionine synthase
NC_000913.3	4226151	+	1.22951	3	244	02_WT_M9_Elog3	UGUAACAACUACGAAAUUGUC	UACG	NP_418443.1:c.2324A>G	NP_418443.1:p.Y775C	Yes	metH	NP_418443.1			cobalamin-dependent methionine synthase
NC_000913.3	4226151	+	1.08303	6	554	02_WT_M9_Mlog3	UGUAACAACUACGAAAUUGUC	UACG	NP_418443.1:c.2324A>G	NP_418443.1:p.Y775C	Yes	metH	NP_418443.1			cobalamin-dependent methionine synthase
NC_000913.3	4226151	+	1.47929	5	338	02_WT_M9_stat3	UGUAACAACUACGAAAUUGUC	UACG	NP_418443.1:c.2324A>G	NP_418443.1:p.Y775C	Yes	metH	NP_418443.1			cobalamin-dependent methionine synthase

## Sheet: Supplementary Table 2
Chromosome	Region	Strand	Editing frequency (%)	Read count	Read Coverage	Sample	Flanking sequence (for WebMlogo)	4BaseMotif	Coding region change	Amino acid change	Non-synonymous	NC_000913_Gene	NC_000913_CDS	NC_000913_tRNA	NC_000913_rRNA	product (NC_000913_CDS)	product (NC_000913_tRNA)	product (NC_000913_rRNA)
NC_000913.3	16764	-	0	0	38	01_TadA_mutant_LB_Elog1	UUCACGGCUUACGAAUCCGAG	UACG	NP_414559.1:c.197A>G; YP_025292.1:c.140A>G	NP_414559.1:p.Y66C; YP_025292.1:p.Y47C	Yes	hokC, mokC	YP_025292.1, NP_414559.1			protein HokC, regulatory protein MokC
NC_000913.3	16764	-	2.85714	1	35	01_TadA_mutant_LB_Elog2	UUCACGGCUUACGAAUCCGAG	UACG	NP_414559.1:c.197A>G; YP_025292.1:c.140A>G	NP_414559.1:p.Y66C; YP_025292.1:p.Y47C	Yes	hokC, mokC	YP_025292.1, NP_414559.1			protein HokC, regulatory protein MokC
NC_000913.3	16764	-	0	0	71	01_TadA_mutant_LB_Elog3	UUCACGGCUUACGAAUCCGAG	UACG	NP_414559.1:c.197A>G; YP_025292.1:c.140A>G	NP_414559.1:p.Y66C; YP_025292.1:p.Y47C	Yes	hokC, mokC	YP_025292.1, NP_414559.1			protein HokC, regulatory protein MokC
NC_000913.3	16764	-	0	0	65	01_TadA_mutant_LB_Mlog1	UUCACGGCUUACGAAUCCGAG	UACG	NP_414559.1:c.197A>G; YP_025292.1:c.140A>G	YP_025292.1:p.Y47C; NP_414559.1:p.Y66C	Yes	hokC, mokC	YP_025292.1, NP_414559.1			protein HokC, regulatory protein MokC
NC_000913.3	16764	-	0	0	56	01_TadA_mutant_LB_Mlog2	UUCACGGCUUACGAAUCCGAG	UACG	NP_414559.1:c.197A>G; YP_025292.1:c.140A>G	YP_025292.1:p.Y47C; NP_414559.1:p.Y66C	Yes	hokC, mokC	YP_025292.1, NP_414559.1			protein HokC, regulatory protein MokC
NC_000913.3	16764	-	0	0	55	01_TadA_mutant_LB_Mlog3	UUCACGGCUUACGAAUCCGAG	UACG	NP_414559.1:c.197A>G; YP_025292.1:c.140A>G	YP_025292.1:p.Y47C; NP_414559.1:p.Y66C	Yes	hokC, mokC	YP_025292.1, NP_414559.1			protein HokC, regulatory protein MokC
NC_000913.3	16764	-	0	0	118	01_TadA_mutant_LB_stat1	UUCACGGCUUACGAAUCCGAG	UACG	NP_414559.1:c.197A>G; YP_025292.1:c.140A>G	NP_414559.1:p.Y66C; YP_025292.1:p.Y47C	Yes	hokC, mokC	YP_025292.1, NP_414559.1			protein HokC, regulatory protein MokC
NC_000913.3	16764	-	0	0	231	01_TadA_mutant_LB_stat2	UUCACGGCUUACGAAUCCGAG	UACG	NP_414559.1:c.197A>G; YP_025292.1:c.140A>G	NP_414559.1:p.Y66C; YP_025292.1:p.Y47C	Yes	hokC, mokC	YP_025292.1, NP_414559.1			protein HokC, regulatory protein MokC
NC_000913.3	16764	-	0	0	282	01_TadA_mutant_LB_stat3	UUCACGGCUUACGAAUCCGAG	UACG	NP_414559.1:c.197A>G; YP_025292.1:c.140A>G	YP_025292.1:p.Y47C; NP_414559.1:p.Y66C	Yes	hokC, mokC	YP_025292.1, NP_414559.1			protein HokC, regulatory protein MokC
NC_000913.3	16764	-	0	0	205	02_TadA_mutant_M9_Elog1	UUCACGGCUUACGAAUCCGAG	UACG	NP_414559.1:c.197A>G; YP_025292.1:c.140A>G	YP_025292.1:p.Y47C; NP_414559.1:p.Y66C	Yes	hokC, mokC	YP_025292.1, NP_414559.1			protein HokC, regulatory protein MokC
NC_000913.3	16764	-	0	0	165	02_TadA_mutant_M9_Elog2	UUCACGGCUUACGAAUCCGAG	UACG	NP_414559.1:c.197A>G; YP_025292.1:c.140A>G	NP_414559.1:p.Y66C; YP_025292.1:p.Y47C	Yes	hokC, mokC	YP_025292.1, NP_414559.1			protein HokC, regulatory protein MokC
NC_000913.3	16764	-	0	0	139	02_TadA_mutant_M9_Elog3	UUCACGGCUUACGAAUCCGAG	UACG	NP_414559.1:c.197A>G; YP_025292.1:c.140A>G	YP_025292.1:p.Y47C; NP_414559.1:p.Y66C	Yes	hokC, mokC	YP_025292.1, NP_414559.1			protein HokC, regulatory protein MokC
NC_000913.3	16764	-	0	0	121	02_TadA_mutant_M9_Mlog1	UUCACGGCUUACGAAUCCGAG	UACG	NP_414559.1:c.197A>G; YP_025292.1:c.140A>G	NP_414559.1:p.Y66C; YP_025292.1:p.Y47C	Yes	hokC, mokC	YP_025292.1, NP_414559.1			protein HokC, regulatory protein MokC
NC_000913.3	16764	-	0	0	131	02_TadA_mutant_M9_Mlog2	UUCACGGCUUACGAAUCCGAG	UACG	NP_414559.1:c.197A>G; YP_025292.1:c.140A>G	NP_414559.1:p.Y66C; YP_025292.1:p.Y47C	Yes	hokC, mokC	YP_025292.1, NP_414559.1			protein HokC, regulatory protein MokC
NC_000913.3	16764	-	0	0	87	02_TadA_mutant_M9_Mlog3	UUCACGGCUUACGAAUCCGAG	UACG	NP_414559.1:c.197A>G; YP_025292.1:c.140A>G	NP_414559.1:p.Y66C; YP_025292.1:p.Y47C	Yes	hokC, mokC	YP_025292.1, NP_414559.1			protein HokC, regulatory protein MokC
NC_000913.3	16764	-	0	0	118	02_TadA_mutant_M9_stat1	UUCACGGCUUACGAAUCCGAG	UACG	NP_414559.1:c.197A>G; YP_025292.1:c.140A>G	NP_414559.1:p.Y66C; YP_025292.1:p.Y47C	Yes	hokC, mokC	YP_025292.1, NP_414559.1			protein HokC, regulatory protein MokC
NC_000913.3	16764	-	0	0	105	02_TadA_mutant_M9_stat2	UUCACGGCUUACGAAUCCGAG	UACG	NP_414559.1:c.197A>G; YP_025292.1:c.140A>G	NP_414559.1:p.Y66C; YP_025292.1:p.Y47C	Yes	hokC, mokC	YP_025292.1, NP_414559.1			protein HokC, regulatory protein MokC
NC_000913.3	16764	-	0	0	146	02_TadA_mutant_M9_stat3	UUCACGGCUUACGAAUCCGAG	UACG	NP_414559.1:c.197A>G; YP_025292.1:c.140A>G	NP_414559.1:p.Y66C; YP_025292.1:p.Y47C	Yes	hokC, mokC	YP_025292.1, NP_414559.1			protein HokC, regulatory protein MokC
NC_000913.3	51311	-	0	0	505	01_TadA_mutant_LB_Elog1	CAGGGUCACUACGAAAUGAUC	UACG	NP_414592.1:c.296A>G	NP_414592.1:p.Y99C	Yes	apaG	NP_414592.1			DUF525 domain-containing protein ApaG
NC_000913.3	51311	-	0	0	296	01_TadA_mutant_LB_Elog2	CAGGGUCACUACGAAAUGAUC	UACG	NP_414592.1:c.296A>G	NP_414592.1:p.Y99C	Yes	apaG	NP_414592.1			DUF525 domain-containing protein ApaG
NC_000913.3	51311	-	0.203252	1	492	01_TadA_mutant_LB_Elog3	CAGGGUCACUACGAAAUGAUC	UACG	NP_414592.1:c.296A>G	NP_414592.1:p.Y99C	Yes	apaG	NP_414592.1			DUF525 domain-containing protein ApaG
NC_000913.3	51311	-	0	0	347	01_TadA_mutant_LB_Mlog1	CAGGGUCACUACGAAAUGAUC	UACG	NP_414592.1:c.296A>G	NP_414592.1:p.Y99C	Yes	apaG	NP_414592.1			DUF525 domain-containing protein ApaG
NC_000913.3	51311	-	0	0	424	01_TadA_mutant_LB_Mlog2	CAGGGUCACUACGAAAUGAUC	UACG	NP_414592.1:c.296A>G	NP_414592.1:p.Y99C	Yes	apaG	NP_414592.1			DUF525 domain-containing protein ApaG
NC_000913.3	51311	-	0	0	330	01_TadA_mutant_LB_Mlog3	CAGGGUCACUACGAAAUGAUC	UACG	NP_414592.1:c.296A>G	NP_414592.1:p.Y99C	Yes	apaG	NP_414592.1			DUF525 domain-containing protein ApaG
NC_000913.3	51311	-	0	0	615	01_TadA_mutant_LB_stat1	CAGGGUCACUACGAAAUGAUC	UACG	NP_414592.1:c.296A>G	NP_414592.1:p.Y99C	Yes	apaG	NP_414592.1			DUF525 domain-containing protein ApaG
NC_000913.3	51311	-	0	0	609	01_TadA_mutant_LB_stat2	CAGGGUCACUACGAAAUGAUC	UACG	NP_414592.1:c.296A>G	NP_414592.1:p.Y99C	Yes	apaG	NP_414592.1			DUF525 domain-containing protein ApaG
NC_000913.3	51311	-	0	0	628	01_TadA_mutant_LB_stat3	CAGGGUCACUACGAAAUGAUC	UACG	NP_414592.1:c.296A>G	NP_414592.1:p.Y99C	Yes	apaG	NP_414592.1			DUF525 domain-containing protein ApaG
NC_000913.3	51311	-	0	0	1203	02_TadA_mutant_M9_Elog1	CAGGGUCACUACGAAAUGAUC	UACG	NP_414592.1:c.296A>G	NP_414592.1:p.Y99C	Yes	apaG	NP_414592.1			DUF525 domain-containing protein ApaG
NC_000913.3	51311	-	0	0	1189	02_TadA_mutant_M9_Elog2	CAGGGUCACUACGAAAUGAUC	UACG	NP_414592.1:c.296A>G	NP_414592.1:p.Y99C	Yes	apaG	NP_414592.1			DUF525 domain-containing protein ApaG
NC_000913.3	51311	-	0	0	1260	02_TadA_mutant_M9_Elog3	CAGGGUCACUACGAAAUGAUC	UACG	NP_414592.1:c.296A>G	NP_414592.1:p.Y99C	Yes	apaG	NP_414592.1			DUF525 domain-containing protein ApaG
NC_000913.3	51311	-	0	0	683	02_TadA_mutant_M9_Mlog1	CAGGGUCACUACGAAAUGAUC	UACG	NP_414592.1:c.296A>G	NP_414592.1:p.Y99C	Yes	apaG	NP_414592.1			DUF525 domain-containing protein ApaG
NC_000913.3	51311	-	0	0	386	02_TadA_mutant_M9_Mlog2	CAGGGUCACUACGAAAUGAUC	UACG	NP_414592.1:c.296A>G	NP_414592.1:p.Y99C	Yes	apaG	NP_414592.1			DUF525 domain-containing protein ApaG
NC_000913.3	51311	-	0	0	540	02_TadA_mutant_M9_Mlog3	CAGGGUCACUACGAAAUGAUC	UACG	NP_414592.1:c.296A>G	NP_414592.1:p.Y99C	Yes	apaG	NP_414592.1			DUF525 domain-containing protein ApaG
NC_000913.3	51311	-	0	0	728	02_TadA_mutant_M9_stat1	CAGGGUCACUACGAAAUGAUC	UACG	NP_414592.1:c.296A>G	NP_414592.1:p.Y99C	Yes	apaG	NP_414592.1			DUF525 domain-containing protein ApaG
NC_000913.3	51311	-	0.277008	1	361	02_TadA_mutant_M9_stat2	CAGGGUCACUACGAAAUGAUC	UACG	NP_414592.1:c.296A>G	NP_414592.1:p.Y99C	Yes	apaG	NP_414592.1			DUF525 domain-containing protein ApaG
NC_000913.3	51311	-	0	0	517	02_TadA_mutant_M9_stat3	CAGGGUCACUACGAAAUGAUC	UACG	NP_414592.1:c.296A>G	NP_414592.1:p.Y99C	Yes	apaG	NP_414592.1			DUF525 domain-containing protein ApaG
NC_000913.3	199873	+	0	0	3634	01_TadA_mutant_LB_Elog1	AUGCCGUUCUACGAGAACUUC	UACG	NP_414719.1:c.1946A>G	NP_414719.1:p.Y649C	Yes	bamA	NP_414719.1			outer membrane protein assembly factor BamA
NC_000913.3	199873	+	0	0	2714	01_TadA_mutant_LB_Elog2	AUGCCGUUCUACGAGAACUUC	UACG	NP_414719.1:c.1946A>G	NP_414719.1:p.Y649C	Yes	bamA	NP_414719.1			outer membrane protein assembly factor BamA
NC_000913.3	199873	+	0	0	3806	01_TadA_mutant_LB_Elog3	AUGCCGUUCUACGAGAACUUC	UACG	NP_414719.1:c.1946A>G	NP_414719.1:p.Y649C	Yes	bamA	NP_414719.1			outer membrane protein assembly factor BamA
NC_000913.3	199873	+	0	0	4597	01_TadA_mutant_LB_Mlog1	AUGCCGUUCUACGAGAACUUC	UACG	NP_414719.1:c.1946A>G	NP_414719.1:p.Y649C	Yes	bamA	NP_414719.1			outer membrane protein assembly factor BamA
NC_000913.3	199873	+	0	0	4535	01_TadA_mutant_LB_Mlog2	AUGCCGUUCUACGAGAACUUC	UACG	NP_414719.1:c.1946A>G	NP_414719.1:p.Y649C	Yes	bamA	NP_414719.1			outer membrane protein assembly factor BamA
NC_000913.3	199873	+	0	0	3457	01_TadA_mutant_LB_Mlog3	AUGCCGUUCUACGAGAACUUC	UACG	NP_414719.1:c.1946A>G	NP_414719.1:p.Y649C	Yes	bamA	NP_414719.1			outer membrane protein assembly factor BamA
NC_000913.3	199873	+	0	0	870	01_TadA_mutant_LB_stat1	AUGCCGUUCUACGAGAACUUC	UACG	NP_414719.1:c.1946A>G	NP_414719.1:p.Y649C	Yes	bamA	NP_414719.1			outer membrane protein assembly factor BamA
NC_000913.3	199873	+	0	0	1079	01_TadA_mutant_LB_stat2	AUGCCGUUCUACGAGAACUUC	UACG	NP_414719.1:c.1946A>G	NP_414719.1:p.Y649C	Yes	bamA	NP_414719.1			outer membrane protein assembly factor BamA
NC_000913.3	199873	+	0	0	1020	01_TadA_mutant_LB_stat3	AUGCCGUUCUACGAGAACUUC	UACG	NP_414719.1:c.1946A>G	NP_414719.1:p.Y649C	Yes	bamA	NP_414719.1			outer membrane protein assembly factor BamA
NC_000913.3	199873	+	0	0	6233	02_TadA_mutant_M9_Elog1	AUGCCGUUCUACGAGAACUUC	UACG	NP_414719.1:c.1946A>G	NP_414719.1:p.Y649C	Yes	bamA	NP_414719.1			outer membrane protein assembly factor BamA
NC_000913.3	199873	+	0.0164447	1	6081	02_TadA_mutant_M9_Elog2	AUGCCGUUCUACGAGAACUUC	UACG	NP_414719.1:c.1946A>G	NP_414719.1:p.Y649C	Yes	bamA	NP_414719.1			outer membrane protein assembly factor BamA
NC_000913.3	199873	+	0	0	5595	02_TadA_mutant_M9_Elog3	AUGCCGUUCUACGAGAACUUC	UACG	NP_414719.1:c.1946A>G	NP_414719.1:p.Y649C	Yes	bamA	NP_414719.1			outer membrane protein assembly factor BamA
NC_000913.3	199873	+	0.0228415	1	4378	02_TadA_mutant_M9_Mlog1	AUGCCGUUCUACGAGAACUUC	UACG	NP_414719.1:c.1946A>G	NP_414719.1:p.Y649C	Yes	bamA	NP_414719.1			outer membrane protein assembly factor BamA
NC_000913.3	199873	+	0	0	5085	02_TadA_mutant_M9_Mlog2	AUGCCGUUCUACGAGAACUUC	UACG	NP_414719.1:c.1946A>G	NP_414719.1:p.Y649C	Yes	bamA	NP_414719.1			outer membrane protein assembly factor BamA
NC_000913.3	199873	+	0.017963	1	5567	02_TadA_mutant_M9_Mlog3	AUGCCGUUCUACGAGAACUUC	UACG	NP_414719.1:c.1946A>G	NP_414719.1:p.Y649C	Yes	bamA	NP_414719.1			outer membrane protein assembly factor BamA
NC_000913.3	199873	+	0.0214961	1	4652	02_TadA_mutant_M9_stat1	AUGCCGUUCUACGAGAACUUC	UACG	NP_414719.1:c.1946A>G	NP_414719.1:p.Y649C	Yes	bamA	NP_414719.1			outer membrane protein assembly factor BamA
NC_000913.3	199873	+	0	0	2903	02_TadA_mutant_M9_stat2	AUGCCGUUCUACGAGAACUUC	UACG	NP_414719.1:c.1946A>G	NP_414719.1:p.Y649C	Yes	bamA	NP_414719.1			outer membrane protein assembly factor BamA
NC_000913.3	199873	+	0.0147124	1	6797	02_TadA_mutant_M9_stat3	AUGCCGUUCUACGAGAACUUC	UACG	NP_414719.1:c.1946A>G	NP_414719.1:p.Y649C	Yes	bamA	NP_414719.1			outer membrane protein assembly factor BamA
NC_000913.3	262906	-	0	0	3	01_TadA_mutant_LB_Elog1	CCUUCGCAUUACGAAUGCGCU	UACG			-	thrW-as
NC_000913.3	262906	-	0	0	2	01_TadA_mutant_LB_Elog2	CCUUCGCAUUACGAAUGCGCU	UACG			-	thrW-as
NC_000913.3	262906	-	0	0	4	01_TadA_mutant_LB_Elog3	CCUUCGCAUUACGAAUGCGCU	UACG			-	thrW-as
NC_000913.3	262906	-	0	0	5	01_TadA_mutant_LB_Mlog1	CCUUCGCAUUACGAAUGCGCU	UACG			-	thrW-as
NC_000913.3	262906	-	0	0	4	01_TadA_mutant_LB_Mlog2	CCUUCGCAUUACGAAUGCGCU	UACG			-	thrW-as
NC_000913.3	262906	-	0	0	7	01_TadA_mutant_LB_Mlog3	CCUUCGCAUUACGAAUGCGCU	UACG			-	thrW-as
NC_000913.3	262906	-	0	0	184	01_TadA_mutant_LB_stat1	CCUUCGCAUUACGAAUGCGCU	UACG			-	thrW-as
NC_000913.3	262906	-	0	0	93	01_TadA_mutant_LB_stat2	CCUUCGCAUUACGAAUGCGCU	UACG			-	thrW-as
NC_000913.3	262906	-	0	0	146	01_TadA_mutant_LB_stat3	CCUUCGCAUUACGAAUGCGCU	UACG			-	thrW-as
NC_000913.3	262906	-	0	0	28	02_TadA_mutant_M9_Elog1	CCUUCGCAUUACGAAUGCGCU	UACG			-	thrW-as
NC_000913.3	262906	-	0	0	25	02_TadA_mutant_M9_Elog2	CCUUCGCAUUACGAAUGCGCU	UACG			-	thrW-as
NC_000913.3	262906	-	0	0	18	02_TadA_mutant_M9_Elog3	CCUUCGCAUUACGAAUGCGCU	UACG			-	thrW-as
NC_000913.3	262906	-	0	0	42	02_TadA_mutant_M9_Mlog1	CCUUCGCAUUACGAAUGCGCU	UACG			-	thrW-as
NC_000913.3	262906	-	0	0	39	02_TadA_mutant_M9_Mlog2	CCUUCGCAUUACGAAUGCGCU	UACG			-	thrW-as
NC_000913.3	262906	-	0	0	19	02_TadA_mutant_M9_Mlog3	CCUUCGCAUUACGAAUGCGCU	UACG			-	thrW-as
NC_000913.3	262906	-	0	0	92	02_TadA_mutant_M9_stat1	CCUUCGCAUUACGAAUGCGCU	UACG			-	thrW-as
NC_000913.3	262906	-	0	0	13	02_TadA_mutant_M9_stat2	CCUUCGCAUUACGAAUGCGCU	UACG			-	thrW-as
NC_000913.3	262906	-	0	0	64	02_TadA_mutant_M9_stat3	CCUUCGCAUUACGAAUGCGCU	UACG			-	thrW-as
NC_000913.3	297214	-	0	0	7	01_TadA_mutant_LB_Elog1	CCUUCGCAUUACGAAUGCGAU	UACG			-	ptwF-as
NC_000913.3	297214	-	0	0	8	01_TadA_mutant_LB_Elog2	CCUUCGCAUUACGAAUGCGAU	UACG			-	ptwF-as
NC_000913.3	297214	-	0	0	8	01_TadA_mutant_LB_Elog3	CCUUCGCAUUACGAAUGCGAU	UACG			-	ptwF-as
NC_000913.3	297214	-	0	0	5	01_TadA_mutant_LB_Mlog1	CCUUCGCAUUACGAAUGCGAU	UACG			-	ptwF-as
NC_000913.3	297214	-	0	0	3	01_TadA_mutant_LB_Mlog2	CCUUCGCAUUACGAAUGCGAU	UACG			-	ptwF-as
NC_000913.3	297214	-	0	0	7	01_TadA_mutant_LB_Mlog3	CCUUCGCAUUACGAAUGCGAU	UACG			-	ptwF-as
NC_000913.3	297214	-	0	0	11	01_TadA_mutant_LB_stat1	CCUUCGCAUUACGAAUGCGAU	UACG			-	ptwF-as
NC_000913.3	297214	-	0	0	9	01_TadA_mutant_LB_stat2	CCUUCGCAUUACGAAUGCGAU	UACG			-	ptwF-as
NC_000913.3	297214	-	0	0	10	01_TadA_mutant_LB_stat3	CCUUCGCAUUACGAAUGCGAU	UACG			-	ptwF-as
NC_000913.3	297214	-	0	0	59	02_TadA_mutant_M9_Elog1	CCUUCGCAUUACGAAUGCGAU	UACG			-	ptwF-as
NC_000913.3	297214	-	0	0	70	02_TadA_mutant_M9_Elog2	CCUUCGCAUUACGAAUGCGAU	UACG			-	ptwF-as
NC_000913.3	297214	-	0	0	56	02_TadA_mutant_M9_Elog3	CCUUCGCAUUACGAAUGCGAU	UACG			-	ptwF-as
NC_000913.3	297214	-	0	0	44	02_TadA_mutant_M9_Mlog1	CCUUCGCAUUACGAAUGCGAU	UACG			-	ptwF-as
NC_000913.3	297214	-	0	0	18	02_TadA_mutant_M9_Mlog2	CCUUCGCAUUACGAAUGCGAU	UACG			-	ptwF-as
NC_000913.3	297214	-	0	0	19	02_TadA_mutant_M9_Mlog3	CCUUCGCAUUACGAAUGCGAU	UACG			-	ptwF-as
NC_000913.3	297214	-	0	0	57	02_TadA_mutant_M9_stat1	CCUUCGCAUUACGAAUGCGAU	UACG			-	ptwF-as
NC_000913.3	297214	-	0	0	25	02_TadA_mutant_M9_stat2	CCUUCGCAUUACGAAUGCGAU	UACG			-	ptwF-as
NC_000913.3	297214	-	0	0	51	02_TadA_mutant_M9_stat3	CCUUCGCAUUACGAAUGCGAU	UACG			-	ptwF-as
NC_000913.3	462681	+	0.271985	3	1103	01_TadA_mutant_LB_Elog1	CAGAGCUACUACGACCAGCAU	UACG	NP_414975.1:c.767A>G	NP_414975.1:p.Y256C	Yes	ppiD	NP_414975.1			periplasmic folding chaperone
NC_000913.3	462681	+	0	0	948	01_TadA_mutant_LB_Elog2	CAGAGCUACUACGACCAGCAU	UACG	NP_414975.1:c.767A>G	NP_414975.1:p.Y256C	Yes	ppiD	NP_414975.1			periplasmic folding chaperone
NC_000913.3	462681	+	0	0	995	01_TadA_mutant_LB_Elog3	CAGAGCUACUACGACCAGCAU	UACG	NP_414975.1:c.767A>G	NP_414975.1:p.Y256C	Yes	ppiD	NP_414975.1			periplasmic folding chaperone
NC_000913.3	462681	+	0	0	1201	01_TadA_mutant_LB_Mlog1	CAGAGCUACUACGACCAGCAU	UACG	NP_414975.1:c.767A>G	NP_414975.1:p.Y256C	Yes	ppiD	NP_414975.1			periplasmic folding chaperone
NC_000913.3	462681	+	0	0	1065	01_TadA_mutant_LB_Mlog2	CAGAGCUACUACGACCAGCAU	UACG	NP_414975.1:c.767A>G	NP_414975.1:p.Y256C	Yes	ppiD	NP_414975.1			periplasmic folding chaperone
NC_000913.3	462681	+	0	0	974	01_TadA_mutant_LB_Mlog3	CAGAGCUACUACGACCAGCAU	UACG	NP_414975.1:c.767A>G	NP_414975.1:p.Y256C	Yes	ppiD	NP_414975.1			periplasmic folding chaperone
NC_000913.3	462681	+	0	0	276	01_TadA_mutant_LB_stat1	CAGAGCUACUACGACCAGCAU	UACG	NP_414975.1:c.767A>G	NP_414975.1:p.Y256C	Yes	ppiD	NP_414975.1			periplasmic folding chaperone
NC_000913.3	462681	+	0	0	296	01_TadA_mutant_LB_stat2	CAGAGCUACUACGACCAGCAU	UACG	NP_414975.1:c.767A>G	NP_414975.1:p.Y256C	Yes	ppiD	NP_414975.1			periplasmic folding chaperone
NC_000913.3	462681	+	0	0	227	01_TadA_mutant_LB_stat3	CAGAGCUACUACGACCAGCAU	UACG	NP_414975.1:c.767A>G	NP_414975.1:p.Y256C	Yes	ppiD	NP_414975.1			periplasmic folding chaperone
NC_000913.3	462681	+	0	0	1040	02_TadA_mutant_M9_Elog1	CAGAGCUACUACGACCAGCAU	UACG	NP_414975.1:c.767A>G	NP_414975.1:p.Y256C	Yes	ppiD	NP_414975.1			periplasmic folding chaperone
NC_000913.3	462681	+	0	0	940	02_TadA_mutant_M9_Elog2	CAGAGCUACUACGACCAGCAU	UACG	NP_414975.1:c.767A>G	NP_414975.1:p.Y256C	Yes	ppiD	NP_414975.1			periplasmic folding chaperone
NC_000913.3	462681	+	0	0	841	02_TadA_mutant_M9_Elog3	CAGAGCUACUACGACCAGCAU	UACG	NP_414975.1:c.767A>G	NP_414975.1:p.Y256C	Yes	ppiD	NP_414975.1			periplasmic folding chaperone
NC_000913.3	462681	+	0	0	781	02_TadA_mutant_M9_Mlog1	CAGAGCUACUACGACCAGCAU	UACG	NP_414975.1:c.767A>G	NP_414975.1:p.Y256C	Yes	ppiD	NP_414975.1			periplasmic folding chaperone
NC_000913.3	462681	+	0	0	441	02_TadA_mutant_M9_Mlog2	CAGAGCUACUACGACCAGCAU	UACG	NP_414975.1:c.767A>G	NP_414975.1:p.Y256C	Yes	ppiD	NP_414975.1			periplasmic folding chaperone
NC_000913.3	462681	+	0	0	554	02_TadA_mutant_M9_Mlog3	CAGAGCUACUACGACCAGCAU	UACG	NP_414975.1:c.767A>G	NP_414975.1:p.Y256C	Yes	ppiD	NP_414975.1			periplasmic folding chaperone
NC_000913.3	462681	+	0	0	1305	02_TadA_mutant_M9_stat1	CAGAGCUACUACGACCAGCAU	UACG	NP_414975.1:c.767A>G	NP_414975.1:p.Y256C	Yes	ppiD	NP_414975.1			periplasmic folding chaperone
NC_000913.3	462681	+	0	0	521	02_TadA_mutant_M9_stat2	CAGAGCUACUACGACCAGCAU	UACG	NP_414975.1:c.767A>G	NP_414975.1:p.Y256C	Yes	ppiD	NP_414975.1			periplasmic folding chaperone
NC_000913.3	462681	+	0	0	852	02_TadA_mutant_M9_stat3	CAGAGCUACUACGACCAGCAU	UACG	NP_414975.1:c.767A>G	NP_414975.1:p.Y256C	Yes	ppiD	NP_414975.1			periplasmic folding chaperone
NC_000913.3	607972	+	6.66667	1	15	01_TadA_mutant_LB_Elog1	GUUCUCGCUUACGAACCGAAG	UACG	YP_025295.1:c.137A>G	YP_025295.1:p.Y46C	Yes	hokE	YP_025295.1			protein HokE
NC_000913.3	607972	+	0	0	6	01_TadA_mutant_LB_Elog2	GUUCUCGCUUACGAACCGAAG	UACG	YP_025295.1:c.137A>G	YP_025295.1:p.Y46C	Yes	hokE	YP_025295.1			protein HokE
NC_000913.3	607972	+	0	0	15	01_TadA_mutant_LB_Elog3	GUUCUCGCUUACGAACCGAAG	UACG	YP_025295.1:c.137A>G	YP_025295.1:p.Y46C	Yes	hokE	YP_025295.1			protein HokE
NC_000913.3	607972	+	0	0	15	01_TadA_mutant_LB_Mlog1	GUUCUCGCUUACGAACCGAAG	UACG	YP_025295.1:c.137A>G	YP_025295.1:p.Y46C	Yes	hokE	YP_025295.1			protein HokE
NC_000913.3	607972	+	5	1	20	01_TadA_mutant_LB_Mlog2	GUUCUCGCUUACGAACCGAAG	UACG	YP_025295.1:c.137A>G	YP_025295.1:p.Y46C	Yes	hokE	YP_025295.1			protein HokE
NC_000913.3	607972	+	0	0	15	01_TadA_mutant_LB_Mlog3	GUUCUCGCUUACGAACCGAAG	UACG	YP_025295.1:c.137A>G	YP_025295.1:p.Y46C	Yes	hokE	YP_025295.1			protein HokE
NC_000913.3	607972	+	0	0	13	01_TadA_mutant_LB_stat1	GUUCUCGCUUACGAACCGAAG	UACG	YP_025295.1:c.137A>G	YP_025295.1:p.Y46C	Yes	hokE	YP_025295.1			protein HokE
NC_000913.3	607972	+	0	0	24	01_TadA_mutant_LB_stat2	GUUCUCGCUUACGAACCGAAG	UACG	YP_025295.1:c.137A>G	YP_025295.1:p.Y46C	Yes	hokE	YP_025295.1			protein HokE
NC_000913.3	607972	+	0	0	30	01_TadA_mutant_LB_stat3	GUUCUCGCUUACGAACCGAAG	UACG	YP_025295.1:c.137A>G	YP_025295.1:p.Y46C	Yes	hokE	YP_025295.1			protein HokE
NC_000913.3	607972	+	0	0	104	02_TadA_mutant_M9_Elog1	GUUCUCGCUUACGAACCGAAG	UACG	YP_025295.1:c.137A>G	YP_025295.1:p.Y46C	Yes	hokE	YP_025295.1			protein HokE
NC_000913.3	607972	+	2.85714	2	70	02_TadA_mutant_M9_Elog2	GUUCUCGCUUACGAACCGAAG	UACG	YP_025295.1:c.137A>G	YP_025295.1:p.Y46C	Yes	hokE	YP_025295.1			protein HokE
NC_000913.3	607972	+	1.04167	1	96	02_TadA_mutant_M9_Elog3	GUUCUCGCUUACGAACCGAAG	UACG	YP_025295.1:c.137A>G	YP_025295.1:p.Y46C	Yes	hokE	YP_025295.1			protein HokE
NC_000913.3	607972	+	0	0	34	02_TadA_mutant_M9_Mlog1	GUUCUCGCUUACGAACCGAAG	UACG	YP_025295.1:c.137A>G	YP_025295.1:p.Y46C	Yes	hokE	YP_025295.1			protein HokE
NC_000913.3	607972	+	0	0	57	02_TadA_mutant_M9_Mlog2	GUUCUCGCUUACGAACCGAAG	UACG	YP_025295.1:c.137A>G	YP_025295.1:p.Y46C	Yes	hokE	YP_025295.1			protein HokE
NC_000913.3	607972	+	0	0	51	02_TadA_mutant_M9_Mlog3	GUUCUCGCUUACGAACCGAAG	UACG	YP_025295.1:c.137A>G	YP_025295.1:p.Y46C	Yes	hokE	YP_025295.1			protein HokE
NC_000913.3	607972	+	0	0	42	02_TadA_mutant_M9_stat1	GUUCUCGCUUACGAACCGAAG	UACG	YP_025295.1:c.137A>G	YP_025295.1:p.Y46C	Yes	hokE	YP_025295.1			protein HokE
NC_000913.3	607972	+	0	0	45	02_TadA_mutant_M9_stat2	GUUCUCGCUUACGAACCGAAG	UACG	YP_025295.1:c.137A>G	YP_025295.1:p.Y46C	Yes	hokE	YP_025295.1			protein HokE
NC_000913.3	607972	+	1.9802	2	101	02_TadA_mutant_M9_stat3	GUUCUCGCUUACGAACCGAAG	UACG	YP_025295.1:c.137A>G	YP_025295.1:p.Y46C	Yes	hokE	YP_025295.1			protein HokE
NC_000913.3	1173542	-	0	0	372	01_TadA_mutant_LB_Elog1	GAGAUGCAUUACGAACCCAAC	UACG	NP_415632.1:c.423A>G		No	mfd	NP_415632.1			transcription-repair coupling factor
NC_000913.3	1173542	-	0	0	276	01_TadA_mutant_LB_Elog2	GAGAUGCAUUACGAACCCAAC	UACG	NP_415632.1:c.423A>G		No	mfd	NP_415632.1			transcription-repair coupling factor
NC_000913.3	1173542	-	0	0	382	01_TadA_mutant_LB_Elog3	GAGAUGCAUUACGAACCCAAC	UACG	NP_415632.1:c.423A>G		No	mfd	NP_415632.1			transcription-repair coupling factor
NC_000913.3	1173542	-	0	0	454	01_TadA_mutant_LB_Mlog1	GAGAUGCAUUACGAACCCAAC	UACG	NP_415632.1:c.423A>G		No	mfd	NP_415632.1			transcription-repair coupling factor
NC_000913.3	1173542	-	0	0	416	01_TadA_mutant_LB_Mlog2	GAGAUGCAUUACGAACCCAAC	UACG	NP_415632.1:c.423A>G		No	mfd	NP_415632.1			transcription-repair coupling factor
NC_000913.3	1173542	-	0	0	371	01_TadA_mutant_LB_Mlog3	GAGAUGCAUUACGAACCCAAC	UACG	NP_415632.1:c.423A>G		No	mfd	NP_415632.1			transcription-repair coupling factor
NC_000913.3	1173542	-	0	0	151	01_TadA_mutant_LB_stat1	GAGAUGCAUUACGAACCCAAC	UACG	NP_415632.1:c.423A>G		No	mfd	NP_415632.1			transcription-repair coupling factor
NC_000913.3	1173542	-	0	0	130	01_TadA_mutant_LB_stat2	GAGAUGCAUUACGAACCCAAC	UACG	NP_415632.1:c.423A>G		No	mfd	NP_415632.1			transcription-repair coupling factor
NC_000913.3	1173542	-	0	0	122	01_TadA_mutant_LB_stat3	GAGAUGCAUUACGAACCCAAC	UACG	NP_415632.1:c.423A>G		No	mfd	NP_415632.1			transcription-repair coupling factor
NC_000913.3	1173542	-	0	0	568	02_TadA_mutant_M9_Elog1	GAGAUGCAUUACGAACCCAAC	UACG	NP_415632.1:c.423A>G		No	mfd	NP_415632.1			transcription-repair coupling factor
NC_000913.3	1173542	-	0	0	463	02_TadA_mutant_M9_Elog2	GAGAUGCAUUACGAACCCAAC	UACG	NP_415632.1:c.423A>G		No	mfd	NP_415632.1			transcription-repair coupling factor
NC_000913.3	1173542	-	0	0	561	02_TadA_mutant_M9_Elog3	GAGAUGCAUUACGAACCCAAC	UACG	NP_415632.1:c.423A>G		No	mfd	NP_415632.1			transcription-repair coupling factor
NC_000913.3	1173542	-	0	0	393	02_TadA_mutant_M9_Mlog1	GAGAUGCAUUACGAACCCAAC	UACG	NP_415632.1:c.423A>G		No	mfd	NP_415632.1			transcription-repair coupling factor
NC_000913.3	1173542	-	0	0	366	02_TadA_mutant_M9_Mlog2	GAGAUGCAUUACGAACCCAAC	UACG	NP_415632.1:c.423A>G		No	mfd	NP_415632.1			transcription-repair coupling factor
NC_000913.3	1173542	-	0	0	391	02_TadA_mutant_M9_Mlog3	GAGAUGCAUUACGAACCCAAC	UACG	NP_415632.1:c.423A>G		No	mfd	NP_415632.1			transcription-repair coupling factor
NC_000913.3	1173542	-	0	0	1190	02_TadA_mutant_M9_stat1	GAGAUGCAUUACGAACCCAAC	UACG	NP_415632.1:c.423A>G		No	mfd	NP_415632.1			transcription-repair coupling factor
NC_000913.3	1173542	-	0	0	325	02_TadA_mutant_M9_stat2	GAGAUGCAUUACGAACCCAAC	UACG	NP_415632.1:c.423A>G		No	mfd	NP_415632.1			transcription-repair coupling factor
NC_000913.3	1173542	-	0	0	670	02_TadA_mutant_M9_stat3	GAGAUGCAUUACGAACCCAAC	UACG	NP_415632.1:c.423A>G		No	mfd	NP_415632.1			transcription-repair coupling factor
NC_000913.3	1384073	+	0	0	9	01_TadA_mutant_LB_Elog1	UCAUAUCCUUACGAAUGAUUU	UACG			-	ycjX-5p
NC_000913.3	1384073	+	0	0	12	01_TadA_mutant_LB_Elog2	UCAUAUCCUUACGAAUGAUUU	UACG			-	ycjX-5p
NC_000913.3	1384073	+	0	0	17	01_TadA_mutant_LB_Elog3	UCAUAUCCUUACGAAUGAUUU	UACG			-	ycjX-5p
NC_000913.3	1384073	+	0	0	14	01_TadA_mutant_LB_Mlog1	UCAUAUCCUUACGAAUGAUUU	UACG			-	ycjX-5p
NC_000913.3	1384073	+	0	0	22	01_TadA_mutant_LB_Mlog2	UCAUAUCCUUACGAAUGAUUU	UACG			-	ycjX-5p
NC_000913.3	1384073	+	0	0	20	01_TadA_mutant_LB_Mlog3	UCAUAUCCUUACGAAUGAUUU	UACG			-	ycjX-5p
NC_000913.3	1384073	+	0	0	17	01_TadA_mutant_LB_stat1	UCAUAUCCUUACGAAUGAUUU	UACG			-	ycjX-5p
NC_000913.3	1384073	+	0	0	27	01_TadA_mutant_LB_stat2	UCAUAUCCUUACGAAUGAUUU	UACG			-	ycjX-5p
NC_000913.3	1384073	+	0	0	23	01_TadA_mutant_LB_stat3	UCAUAUCCUUACGAAUGAUUU	UACG			-	ycjX-5p
NC_000913.3	1384073	+	0	0	83	02_TadA_mutant_M9_Elog1	UCAUAUCCUUACGAAUGAUUU	UACG			-	ycjX-5p
NC_000913.3	1384073	+	0	0	64	02_TadA_mutant_M9_Elog2	UCAUAUCCUUACGAAUGAUUU	UACG			-	ycjX-5p
NC_000913.3	1384073	+	0	0	66	02_TadA_mutant_M9_Elog3	UCAUAUCCUUACGAAUGAUUU	UACG			-	ycjX-5p
NC_000913.3	1384073	+	0	0	128	02_TadA_mutant_M9_Mlog1	UCAUAUCCUUACGAAUGAUUU	UACG			-	ycjX-5p
NC_000913.3	1384073	+	0	0	68	02_TadA_mutant_M9_Mlog2	UCAUAUCCUUACGAAUGAUUU	UACG			-	ycjX-5p
NC_000913.3	1384073	+	0	0	97	02_TadA_mutant_M9_Mlog3	UCAUAUCCUUACGAAUGAUUU	UACG			-	ycjX-5p
NC_000913.3	1384073	+	0	0	195	02_TadA_mutant_M9_stat1	UCAUAUCCUUACGAAUGAUUU	UACG			-	ycjX-5p
NC_000913.3	1384073	+	0	0	70	02_TadA_mutant_M9_stat2	UCAUAUCCUUACGAAUGAUUU	UACG			-	ycjX-5p
NC_000913.3	1384073	+	0	0	110	02_TadA_mutant_M9_stat3	UCAUAUCCUUACGAAUGAUUU	UACG			-	ycjX-5p
NC_000913.3	1390540	-	0	0	58	01_TadA_mutant_LB_Elog1	ACAGAACAUUACGGACGUUCA	UACG	NP_415842.2:c.59A>G	NP_415842.2:p.Y20C	Yes	mpaA	NP_415842.2			murein tripeptide amidase A
NC_000913.3	1390540	-	0	0	46	01_TadA_mutant_LB_Elog2	ACAGAACAUUACGGACGUUCA	UACG	NP_415842.2:c.59A>G	NP_415842.2:p.Y20C	Yes	mpaA	NP_415842.2			murein tripeptide amidase A
NC_000913.3	1390540	-	0	0	92	01_TadA_mutant_LB_Elog3	ACAGAACAUUACGGACGUUCA	UACG	NP_415842.2:c.59A>G	NP_415842.2:p.Y20C	Yes	mpaA	NP_415842.2			murein tripeptide amidase A
NC_000913.3	1390540	-	0	0	67	01_TadA_mutant_LB_Mlog1	ACAGAACAUUACGGACGUUCA	UACG	NP_415842.2:c.59A>G	NP_415842.2:p.Y20C	Yes	mpaA	NP_415842.2			murein tripeptide amidase A
NC_000913.3	1390540	-	0	0	86	01_TadA_mutant_LB_Mlog2	ACAGAACAUUACGGACGUUCA	UACG	NP_415842.2:c.59A>G	NP_415842.2:p.Y20C	Yes	mpaA	NP_415842.2			murein tripeptide amidase A
NC_000913.3	1390540	-	0	0	94	01_TadA_mutant_LB_Mlog3	ACAGAACAUUACGGACGUUCA	UACG	NP_415842.2:c.59A>G	NP_415842.2:p.Y20C	Yes	mpaA	NP_415842.2			murein tripeptide amidase A
NC_000913.3	1390540	-	0	0	150	01_TadA_mutant_LB_stat1	ACAGAACAUUACGGACGUUCA	UACG	NP_415842.2:c.59A>G	NP_415842.2:p.Y20C	Yes	mpaA	NP_415842.2			murein tripeptide amidase A
NC_000913.3	1390540	-	0	0	164	01_TadA_mutant_LB_stat2	ACAGAACAUUACGGACGUUCA	UACG	NP_415842.2:c.59A>G	NP_415842.2:p.Y20C	Yes	mpaA	NP_415842.2			murein tripeptide amidase A
NC_000913.3	1390540	-	0	0	141	01_TadA_mutant_LB_stat3	ACAGAACAUUACGGACGUUCA	UACG	NP_415842.2:c.59A>G	NP_415842.2:p.Y20C	Yes	mpaA	NP_415842.2			murein tripeptide amidase A
NC_000913.3	1390540	-	0	0	192	02_TadA_mutant_M9_Elog1	ACAGAACAUUACGGACGUUCA	UACG	NP_415842.2:c.59A>G	NP_415842.2:p.Y20C	Yes	mpaA	NP_415842.2			murein tripeptide amidase A
NC_000913.3	1390540	-	0	0	172	02_TadA_mutant_M9_Elog2	ACAGAACAUUACGGACGUUCA	UACG	NP_415842.2:c.59A>G	NP_415842.2:p.Y20C	Yes	mpaA	NP_415842.2			murein tripeptide amidase A
NC_000913.3	1390540	-	0	0	183	02_TadA_mutant_M9_Elog3	ACAGAACAUUACGGACGUUCA	UACG	NP_415842.2:c.59A>G	NP_415842.2:p.Y20C	Yes	mpaA	NP_415842.2			murein tripeptide amidase A
NC_000913.3	1390540	-	0	0	372	02_TadA_mutant_M9_Mlog1	ACAGAACAUUACGGACGUUCA	UACG	NP_415842.2:c.59A>G	NP_415842.2:p.Y20C	Yes	mpaA	NP_415842.2			murein tripeptide amidase A
NC_000913.3	1390540	-	0	0	247	02_TadA_mutant_M9_Mlog2	ACAGAACAUUACGGACGUUCA	UACG	NP_415842.2:c.59A>G	NP_415842.2:p.Y20C	Yes	mpaA	NP_415842.2			murein tripeptide amidase A
NC_000913.3	1390540	-	0	0	199	02_TadA_mutant_M9_Mlog3	ACAGAACAUUACGGACGUUCA	UACG	NP_415842.2:c.59A>G	NP_415842.2:p.Y20C	Yes	mpaA	NP_415842.2			murein tripeptide amidase A
NC_000913.3	1390540	-	0	0	432	02_TadA_mutant_M9_stat1	ACAGAACAUUACGGACGUUCA	UACG	NP_415842.2:c.59A>G	NP_415842.2:p.Y20C	Yes	mpaA	NP_415842.2			murein tripeptide amidase A
NC_000913.3	1390540	-	0	0	215	02_TadA_mutant_M9_stat2	ACAGAACAUUACGGACGUUCA	UACG	NP_415842.2:c.59A>G	NP_415842.2:p.Y20C	Yes	mpaA	NP_415842.2			murein tripeptide amidase A
NC_000913.3	1390540	-	0	0	175	02_TadA_mutant_M9_stat3	ACAGAACAUUACGGACGUUCA	UACG	NP_415842.2:c.59A>G	NP_415842.2:p.Y20C	Yes	mpaA	NP_415842.2			murein tripeptide amidase A
NC_000913.3	1395304	-	0	0	280	01_TadA_mutant_LB_Elog1	UACCAAAAUUACGACCUUUGA	UACG	NP_415846.1:c.619A>G	NP_415846.1:p.T207A	Yes	ynaI	NP_415846.1			small conductance mechanosensitive channel YnaI
NC_000913.3	1395304	-	0	0	245	01_TadA_mutant_LB_Elog2	UACCAAAAUUACGACCUUUGA	UACG	NP_415846.1:c.619A>G	NP_415846.1:p.T207A	Yes	ynaI	NP_415846.1			small conductance mechanosensitive channel YnaI
NC_000913.3	1395304	-	0	0	321	01_TadA_mutant_LB_Elog3	UACCAAAAUUACGACCUUUGA	UACG	NP_415846.1:c.619A>G	NP_415846.1:p.T207A	Yes	ynaI	NP_415846.1			small conductance mechanosensitive channel YnaI
NC_000913.3	1395304	-	0.229358	1	436	01_TadA_mutant_LB_Mlog1	UACCAAAAUUACGACCUUUGA	UACG	NP_415846.1:c.619A>G	NP_415846.1:p.T207A	Yes	ynaI	NP_415846.1			small conductance mechanosensitive channel YnaI
NC_000913.3	1395304	-	0	0	386	01_TadA_mutant_LB_Mlog2	UACCAAAAUUACGACCUUUGA	UACG	NP_415846.1:c.619A>G	NP_415846.1:p.T207A	Yes	ynaI	NP_415846.1			small conductance mechanosensitive channel YnaI
NC_000913.3	1395304	-	0.362319	1	276	01_TadA_mutant_LB_Mlog3	UACCAAAAUUACGACCUUUGA	UACG	NP_415846.1:c.619A>G	NP_415846.1:p.T207A	Yes	ynaI	NP_415846.1			small conductance mechanosensitive channel YnaI
NC_000913.3	1395304	-	0	0	76	01_TadA_mutant_LB_stat1	UACCAAAAUUACGACCUUUGA	UACG	NP_415846.1:c.619A>G	NP_415846.1:p.T207A	Yes	ynaI	NP_415846.1			small conductance mechanosensitive channel YnaI
NC_000913.3	1395304	-	0	0	119	01_TadA_mutant_LB_stat2	UACCAAAAUUACGACCUUUGA	UACG	NP_415846.1:c.619A>G	NP_415846.1:p.T207A	Yes	ynaI	NP_415846.1			small conductance mechanosensitive channel YnaI
NC_000913.3	1395304	-	0	0	189	01_TadA_mutant_LB_stat3	UACCAAAAUUACGACCUUUGA	UACG	NP_415846.1:c.619A>G	NP_415846.1:p.T207A	Yes	ynaI	NP_415846.1			small conductance mechanosensitive channel YnaI
NC_000913.3	1395304	-	0	0	883	02_TadA_mutant_M9_Elog1	UACCAAAAUUACGACCUUUGA	UACG	NP_415846.1:c.619A>G	NP_415846.1:p.T207A	Yes	ynaI	NP_415846.1			small conductance mechanosensitive channel YnaI
NC_000913.3	1395304	-	0	0	577	02_TadA_mutant_M9_Elog2	UACCAAAAUUACGACCUUUGA	UACG	NP_415846.1:c.619A>G	NP_415846.1:p.T207A	Yes	ynaI	NP_415846.1			small conductance mechanosensitive channel YnaI
NC_000913.3	1395304	-	0	0	408	02_TadA_mutant_M9_Elog3	UACCAAAAUUACGACCUUUGA	UACG	NP_415846.1:c.619A>G	NP_415846.1:p.T207A	Yes	ynaI	NP_415846.1			small conductance mechanosensitive channel YnaI
NC_000913.3	1395304	-	0	0	267	02_TadA_mutant_M9_Mlog1	UACCAAAAUUACGACCUUUGA	UACG	NP_415846.1:c.619A>G	NP_415846.1:p.T207A	Yes	ynaI	NP_415846.1			small conductance mechanosensitive channel YnaI
NC_000913.3	1395304	-	0	0	265	02_TadA_mutant_M9_Mlog2	UACCAAAAUUACGACCUUUGA	UACG	NP_415846.1:c.619A>G	NP_415846.1:p.T207A	Yes	ynaI	NP_415846.1			small conductance mechanosensitive channel YnaI
NC_000913.3	1395304	-	0	0	345	02_TadA_mutant_M9_Mlog3	UACCAAAAUUACGACCUUUGA	UACG	NP_415846.1:c.619A>G	NP_415846.1:p.T207A	Yes	ynaI	NP_415846.1			small conductance mechanosensitive channel YnaI
NC_000913.3	1395304	-	0	0	290	02_TadA_mutant_M9_stat1	UACCAAAAUUACGACCUUUGA	UACG	NP_415846.1:c.619A>G	NP_415846.1:p.T207A	Yes	ynaI	NP_415846.1			small conductance mechanosensitive channel YnaI
NC_000913.3	1395304	-	0	0	261	02_TadA_mutant_M9_stat2	UACCAAAAUUACGACCUUUGA	UACG	NP_415846.1:c.619A>G	NP_415846.1:p.T207A	Yes	ynaI	NP_415846.1			small conductance mechanosensitive channel YnaI
NC_000913.3	1395304	-	0	0	351	02_TadA_mutant_M9_stat3	UACCAAAAUUACGACCUUUGA	UACG	NP_415846.1:c.619A>G	NP_415846.1:p.T207A	Yes	ynaI	NP_415846.1			small conductance mechanosensitive channel YnaI
NC_000913.3	1491986	-	0	0	65	01_TadA_mutant_LB_Elog1	CAAACGCUCUACGAACUGCGG	UACG	NP_415937.1:c.144A>G; YP_025301.1:c.86A>G	YP_025301.1:p.Y29C	Yes	hokB, mokB	YP_025301.1, NP_415937.1			toxin HokB, putative regulatory protein MokB
NC_000913.3	1491986	-	3.57143	2	56	01_TadA_mutant_LB_Elog2	CAAACGCUCUACGAACUGCGG	UACG	NP_415937.1:c.144A>G; YP_025301.1:c.86A>G	YP_025301.1:p.Y29C	Yes	hokB, mokB	YP_025301.1, NP_415937.1			toxin HokB, putative regulatory protein MokB
NC_000913.3	1491986	-	4.44444	2	45	01_TadA_mutant_LB_Elog3	CAAACGCUCUACGAACUGCGG	UACG	NP_415937.1:c.144A>G; YP_025301.1:c.86A>G	YP_025301.1:p.Y29C	Yes	hokB, mokB	YP_025301.1, NP_415937.1			toxin HokB, putative regulatory protein MokB
NC_000913.3	1491986	-	1.89873	6	316	01_TadA_mutant_LB_Mlog1	CAAACGCUCUACGAACUGCGG	UACG	NP_415937.1:c.144A>G; YP_025301.1:c.86A>G	YP_025301.1:p.Y29C	Yes	hokB, mokB	YP_025301.1, NP_415937.1			toxin HokB, putative regulatory protein MokB
NC_000913.3	1491986	-	2.64317	6	227	01_TadA_mutant_LB_Mlog2	CAAACGCUCUACGAACUGCGG	UACG	NP_415937.1:c.144A>G; YP_025301.1:c.86A>G	YP_025301.1:p.Y29C	Yes	hokB, mokB	YP_025301.1, NP_415937.1			toxin HokB, putative regulatory protein MokB
NC_000913.3	1491986	-	2.5641	6	234	01_TadA_mutant_LB_Mlog3	CAAACGCUCUACGAACUGCGG	UACG	NP_415937.1:c.144A>G; YP_025301.1:c.86A>G	YP_025301.1:p.Y29C	Yes	hokB, mokB	YP_025301.1, NP_415937.1			toxin HokB, putative regulatory protein MokB
NC_000913.3	1491986	-	0.813008	1	123	01_TadA_mutant_LB_stat1	CAAACGCUCUACGAACUGCGG	UACG	NP_415937.1:c.144A>G; YP_025301.1:c.86A>G	YP_025301.1:p.Y29C	Yes	hokB, mokB	YP_025301.1, NP_415937.1			toxin HokB, putative regulatory protein MokB
NC_000913.3	1491986	-	0	0	154	01_TadA_mutant_LB_stat2	CAAACGCUCUACGAACUGCGG	UACG	NP_415937.1:c.144A>G; YP_025301.1:c.86A>G	YP_025301.1:p.Y29C	Yes	hokB, mokB	YP_025301.1, NP_415937.1			toxin HokB, putative regulatory protein MokB
NC_000913.3	1491986	-	0.826446	1	121	01_TadA_mutant_LB_stat3	CAAACGCUCUACGAACUGCGG	UACG	NP_415937.1:c.144A>G; YP_025301.1:c.86A>G	YP_025301.1:p.Y29C	Yes	hokB, mokB	YP_025301.1, NP_415937.1			toxin HokB, putative regulatory protein MokB
NC_000913.3	1491986	-	0	0	86	02_TadA_mutant_M9_Elog1	CAAACGCUCUACGAACUGCGG	UACG	NP_415937.1:c.144A>G; YP_025301.1:c.86A>G	YP_025301.1:p.Y29C	Yes	hokB, mokB	YP_025301.1, NP_415937.1			toxin HokB, putative regulatory protein MokB
NC_000913.3	1491986	-	2.98507	4	134	02_TadA_mutant_M9_Elog2	CAAACGCUCUACGAACUGCGG	UACG	NP_415937.1:c.144A>G; YP_025301.1:c.86A>G	YP_025301.1:p.Y29C	Yes	hokB, mokB	YP_025301.1, NP_415937.1			toxin HokB, putative regulatory protein MokB
NC_000913.3	1491986	-	0	0	98	02_TadA_mutant_M9_Elog3	CAAACGCUCUACGAACUGCGG	UACG	NP_415937.1:c.144A>G; YP_025301.1:c.86A>G	YP_025301.1:p.Y29C	Yes	hokB, mokB	YP_025301.1, NP_415937.1			toxin HokB, putative regulatory protein MokB
NC_000913.3	1491986	-	1.16009	5	431	02_TadA_mutant_M9_Mlog1	CAAACGCUCUACGAACUGCGG	UACG	NP_415937.1:c.144A>G; YP_025301.1:c.86A>G	YP_025301.1:p.Y29C	Yes	hokB, mokB	YP_025301.1, NP_415937.1			toxin HokB, putative regulatory protein MokB
NC_000913.3	1491986	-	1.47059	6	408	02_TadA_mutant_M9_Mlog2	CAAACGCUCUACGAACUGCGG	UACG	NP_415937.1:c.144A>G; YP_025301.1:c.86A>G	YP_025301.1:p.Y29C	Yes	hokB, mokB	YP_025301.1, NP_415937.1			toxin HokB, putative regulatory protein MokB
NC_000913.3	1491986	-	1.36054	2	147	02_TadA_mutant_M9_Mlog3	CAAACGCUCUACGAACUGCGG	UACG	NP_415937.1:c.144A>G; YP_025301.1:c.86A>G	YP_025301.1:p.Y29C	Yes	hokB, mokB	YP_025301.1, NP_415937.1			toxin HokB, putative regulatory protein MokB
NC_000913.3	1491986	-	1.35593	4	295	02_TadA_mutant_M9_stat1	CAAACGCUCUACGAACUGCGG	UACG	NP_415937.1:c.144A>G; YP_025301.1:c.86A>G	YP_025301.1:p.Y29C	Yes	hokB, mokB	YP_025301.1, NP_415937.1			toxin HokB, putative regulatory protein MokB
NC_000913.3	1491986	-	0	0	132	02_TadA_mutant_M9_stat2	CAAACGCUCUACGAACUGCGG	UACG	NP_415937.1:c.144A>G; YP_025301.1:c.86A>G	YP_025301.1:p.Y29C	Yes	hokB, mokB	YP_025301.1, NP_415937.1			toxin HokB, putative regulatory protein MokB
NC_000913.3	1491986	-	1.3986	2	143	02_TadA_mutant_M9_stat3	CAAACGCUCUACGAACUGCGG	UACG	NP_415937.1:c.144A>G; YP_025301.1:c.86A>G	YP_025301.1:p.Y29C	Yes	hokB, mokB	YP_025301.1, NP_415937.1			toxin HokB, putative regulatory protein MokB
NC_000913.3	1521024	-	0	0	516	01_TadA_mutant_LB_Elog1	GGGCGAUAUUACGAACCUUCG	UACG	NP_415968.1:c.2042A>G	NP_415968.1:p.Y681C	Yes	yncD	NP_415968.1			putative TonB-dependent outer membrane receptor
NC_000913.3	1521024	-	0	0	421	01_TadA_mutant_LB_Elog2	GGGCGAUAUUACGAACCUUCG	UACG	NP_415968.1:c.2042A>G	NP_415968.1:p.Y681C	Yes	yncD	NP_415968.1			putative TonB-dependent outer membrane receptor
NC_000913.3	1521024	-	0.462963	1	216	01_TadA_mutant_LB_Elog3	GGGCGAUAUUACGAACCUUCG	UACG	NP_415968.1:c.2042A>G	NP_415968.1:p.Y681C	Yes	yncD	NP_415968.1			putative TonB-dependent outer membrane receptor
NC_000913.3	1521024	-	0	0	233	01_TadA_mutant_LB_Mlog1	GGGCGAUAUUACGAACCUUCG	UACG	NP_415968.1:c.2042A>G	NP_415968.1:p.Y681C	Yes	yncD	NP_415968.1			putative TonB-dependent outer membrane receptor
NC_000913.3	1521024	-	0	0	105	01_TadA_mutant_LB_Mlog2	GGGCGAUAUUACGAACCUUCG	UACG	NP_415968.1:c.2042A>G	NP_415968.1:p.Y681C	Yes	yncD	NP_415968.1			putative TonB-dependent outer membrane receptor
NC_000913.3	1521024	-	0	0	106	01_TadA_mutant_LB_Mlog3	GGGCGAUAUUACGAACCUUCG	UACG	NP_415968.1:c.2042A>G	NP_415968.1:p.Y681C	Yes	yncD	NP_415968.1			putative TonB-dependent outer membrane receptor
NC_000913.3	1521024	-	0	0	71	01_TadA_mutant_LB_stat1	GGGCGAUAUUACGAACCUUCG	UACG	NP_415968.1:c.2042A>G	NP_415968.1:p.Y681C	Yes	yncD	NP_415968.1			putative TonB-dependent outer membrane receptor
NC_000913.3	1521024	-	0	0	67	01_TadA_mutant_LB_stat2	GGGCGAUAUUACGAACCUUCG	UACG	NP_415968.1:c.2042A>G	NP_415968.1:p.Y681C	Yes	yncD	NP_415968.1			putative TonB-dependent outer membrane receptor
NC_000913.3	1521024	-	0	0	73	01_TadA_mutant_LB_stat3	GGGCGAUAUUACGAACCUUCG	UACG	NP_415968.1:c.2042A>G	NP_415968.1:p.Y681C	Yes	yncD	NP_415968.1			putative TonB-dependent outer membrane receptor
NC_000913.3	1521024	-	0	0	248	02_TadA_mutant_M9_Elog1	GGGCGAUAUUACGAACCUUCG	UACG	NP_415968.1:c.2042A>G	NP_415968.1:p.Y681C	Yes	yncD	NP_415968.1			putative TonB-dependent outer membrane receptor
NC_000913.3	1521024	-	0	0	183	02_TadA_mutant_M9_Elog2	GGGCGAUAUUACGAACCUUCG	UACG	NP_415968.1:c.2042A>G	NP_415968.1:p.Y681C	Yes	yncD	NP_415968.1			putative TonB-dependent outer membrane receptor
NC_000913.3	1521024	-	0	0	138	02_TadA_mutant_M9_Elog3	GGGCGAUAUUACGAACCUUCG	UACG	NP_415968.1:c.2042A>G	NP_415968.1:p.Y681C	Yes	yncD	NP_415968.1			putative TonB-dependent outer membrane receptor
NC_000913.3	1521024	-	0	0	187	02_TadA_mutant_M9_Mlog1	GGGCGAUAUUACGAACCUUCG	UACG	NP_415968.1:c.2042A>G	NP_415968.1:p.Y681C	Yes	yncD	NP_415968.1			putative TonB-dependent outer membrane receptor
NC_000913.3	1521024	-	0	0	98	02_TadA_mutant_M9_Mlog2	GGGCGAUAUUACGAACCUUCG	UACG	NP_415968.1:c.2042A>G	NP_415968.1:p.Y681C	Yes	yncD	NP_415968.1			putative TonB-dependent outer membrane receptor
NC_000913.3	1521024	-	0	0	88	02_TadA_mutant_M9_Mlog3	GGGCGAUAUUACGAACCUUCG	UACG	NP_415968.1:c.2042A>G	NP_415968.1:p.Y681C	Yes	yncD	NP_415968.1			putative TonB-dependent outer membrane receptor
NC_000913.3	1521024	-	0	0	86	02_TadA_mutant_M9_stat1	GGGCGAUAUUACGAACCUUCG	UACG	NP_415968.1:c.2042A>G	NP_415968.1:p.Y681C	Yes	yncD	NP_415968.1			putative TonB-dependent outer membrane receptor
NC_000913.3	1521024	-	0	0	69	02_TadA_mutant_M9_stat2	GGGCGAUAUUACGAACCUUCG	UACG	NP_415968.1:c.2042A>G	NP_415968.1:p.Y681C	Yes	yncD	NP_415968.1			putative TonB-dependent outer membrane receptor
NC_000913.3	1521024	-	0	0	80	02_TadA_mutant_M9_stat3	GGGCGAUAUUACGAACCUUCG	UACG	NP_415968.1:c.2042A>G	NP_415968.1:p.Y681C	Yes	yncD	NP_415968.1			putative TonB-dependent outer membrane receptor
NC_000913.3	1645135	-	0	0	103	01_TadA_mutant_LB_Elog1	UUCACAGCUUACGAACCUGAG	UACG	NP_416080.1:c.140A>G	NP_416080.1:p.Y47C	Yes	hokD	NP_416080.1			toxic protein HokD
NC_000913.3	1645135	-	0	0	56	01_TadA_mutant_LB_Elog2	UUCACAGCUUACGAACCUGAG	UACG	NP_416080.1:c.140A>G	NP_416080.1:p.Y47C	Yes	hokD	NP_416080.1			toxic protein HokD
NC_000913.3	1645135	-	0	0	148	01_TadA_mutant_LB_Elog3	UUCACAGCUUACGAACCUGAG	UACG	NP_416080.1:c.140A>G	NP_416080.1:p.Y47C	Yes	hokD	NP_416080.1			toxic protein HokD
NC_000913.3	1645135	-	0	0	129	01_TadA_mutant_LB_Mlog1	UUCACAGCUUACGAACCUGAG	UACG	NP_416080.1:c.140A>G	NP_416080.1:p.Y47C	Yes	hokD	NP_416080.1			toxic protein HokD
NC_000913.3	1645135	-	0	0	154	01_TadA_mutant_LB_Mlog2	UUCACAGCUUACGAACCUGAG	UACG	NP_416080.1:c.140A>G	NP_416080.1:p.Y47C	Yes	hokD	NP_416080.1			toxic protein HokD
NC_000913.3	1645135	-	0	0	182	01_TadA_mutant_LB_Mlog3	UUCACAGCUUACGAACCUGAG	UACG	NP_416080.1:c.140A>G	NP_416080.1:p.Y47C	Yes	hokD	NP_416080.1			toxic protein HokD
NC_000913.3	1645135	-	0	0	2272	01_TadA_mutant_LB_stat1	UUCACAGCUUACGAACCUGAG	UACG	NP_416080.1:c.140A>G	NP_416080.1:p.Y47C	Yes	hokD	NP_416080.1			toxic protein HokD
NC_000913.3	1645135	-	0.118624	2	1686	01_TadA_mutant_LB_stat2	UUCACAGCUUACGAACCUGAG	UACG	NP_416080.1:c.140A>G	NP_416080.1:p.Y47C	Yes	hokD	NP_416080.1			toxic protein HokD
NC_000913.3	1645135	-	0	0	1744	01_TadA_mutant_LB_stat3	UUCACAGCUUACGAACCUGAG	UACG	NP_416080.1:c.140A>G	NP_416080.1:p.Y47C	Yes	hokD	NP_416080.1			toxic protein HokD
NC_000913.3	1645135	-	0	0	533	02_TadA_mutant_M9_Elog1	UUCACAGCUUACGAACCUGAG	UACG	NP_416080.1:c.140A>G	NP_416080.1:p.Y47C	Yes	hokD	NP_416080.1			toxic protein HokD
NC_000913.3	1645135	-	0	0	525	02_TadA_mutant_M9_Elog2	UUCACAGCUUACGAACCUGAG	UACG	NP_416080.1:c.140A>G	NP_416080.1:p.Y47C	Yes	hokD	NP_416080.1			toxic protein HokD
NC_000913.3	1645135	-	0	0	489	02_TadA_mutant_M9_Elog3	UUCACAGCUUACGAACCUGAG	UACG	NP_416080.1:c.140A>G	NP_416080.1:p.Y47C	Yes	hokD	NP_416080.1			toxic protein HokD
NC_000913.3	1645135	-	0	0	638	02_TadA_mutant_M9_Mlog1	UUCACAGCUUACGAACCUGAG	UACG	NP_416080.1:c.140A>G	NP_416080.1:p.Y47C	Yes	hokD	NP_416080.1			toxic protein HokD
NC_000913.3	1645135	-	0	0	572	02_TadA_mutant_M9_Mlog2	UUCACAGCUUACGAACCUGAG	UACG	NP_416080.1:c.140A>G	NP_416080.1:p.Y47C	Yes	hokD	NP_416080.1			toxic protein HokD
NC_000913.3	1645135	-	0	0	485	02_TadA_mutant_M9_Mlog3	UUCACAGCUUACGAACCUGAG	UACG	NP_416080.1:c.140A>G	NP_416080.1:p.Y47C	Yes	hokD	NP_416080.1			toxic protein HokD
NC_000913.3	1645135	-	0.0712758	1	1403	02_TadA_mutant_M9_stat1	UUCACAGCUUACGAACCUGAG	UACG	NP_416080.1:c.140A>G	NP_416080.1:p.Y47C	Yes	hokD	NP_416080.1			toxic protein HokD
NC_000913.3	1645135	-	0	0	733	02_TadA_mutant_M9_stat2	UUCACAGCUUACGAACCUGAG	UACG	NP_416080.1:c.140A>G	NP_416080.1:p.Y47C	Yes	hokD	NP_416080.1			toxic protein HokD
NC_000913.3	1645135	-	0.0722543	1	1384	02_TadA_mutant_M9_stat3	UUCACAGCUUACGAACCUGAG	UACG	NP_416080.1:c.140A>G	NP_416080.1:p.Y47C	Yes	hokD	NP_416080.1			toxic protein HokD
NC_000913.3	2731751	-	0	0	212	01_TadA_mutant_LB_Elog1	GAGAACGGUUACGAUCCGGUC	UACG	NP_417083.1:c.2423A>G; YP_010051194.1:c.1979A>G	YP_010051194.1:p.Y660C; NP_417083.1:p.Y808C	Yes	clpB	YP_010051194.1, NP_417083.1			ClpB80, chaperone protein ClpB
NC_000913.3	2731751	-	0	0	123	01_TadA_mutant_LB_Elog2	GAGAACGGUUACGAUCCGGUC	UACG	NP_417083.1:c.2423A>G; YP_010051194.1:c.1979A>G	YP_010051194.1:p.Y660C; NP_417083.1:p.Y808C	Yes	clpB	YP_010051194.1, NP_417083.1			ClpB80, chaperone protein ClpB
NC_000913.3	2731751	-	0	0	381	01_TadA_mutant_LB_Elog3	GAGAACGGUUACGAUCCGGUC	UACG	NP_417083.1:c.2423A>G; YP_010051194.1:c.1979A>G	NP_417083.1:p.Y808C; YP_010051194.1:p.Y660C	Yes	clpB	YP_010051194.1, NP_417083.1			ClpB80, chaperone protein ClpB
NC_000913.3	2731751	-	0	0	284	01_TadA_mutant_LB_Mlog1	GAGAACGGUUACGAUCCGGUC	UACG	NP_417083.1:c.2423A>G; YP_010051194.1:c.1979A>G	YP_010051194.1:p.Y660C; NP_417083.1:p.Y808C	Yes	clpB	YP_010051194.1, NP_417083.1			ClpB80, chaperone protein ClpB
NC_000913.3	2731751	-	0	0	289	01_TadA_mutant_LB_Mlog2	GAGAACGGUUACGAUCCGGUC	UACG	NP_417083.1:c.2423A>G; YP_010051194.1:c.1979A>G	YP_010051194.1:p.Y660C; NP_417083.1:p.Y808C	Yes	clpB	YP_010051194.1, NP_417083.1			ClpB80, chaperone protein ClpB
NC_000913.3	2731751	-	0	0	278	01_TadA_mutant_LB_Mlog3	GAGAACGGUUACGAUCCGGUC	UACG	NP_417083.1:c.2423A>G; YP_010051194.1:c.1979A>G	YP_010051194.1:p.Y660C; NP_417083.1:p.Y808C	Yes	clpB	YP_010051194.1, NP_417083.1			ClpB80, chaperone protein ClpB
NC_000913.3	2731751	-	0	0	998	01_TadA_mutant_LB_stat1	GAGAACGGUUACGAUCCGGUC	UACG	NP_417083.1:c.2423A>G; YP_010051194.1:c.1979A>G	NP_417083.1:p.Y808C; YP_010051194.1:p.Y660C	Yes	clpB	YP_010051194.1, NP_417083.1			ClpB80, chaperone protein ClpB
NC_000913.3	2731751	-	0	0	801	01_TadA_mutant_LB_stat2	GAGAACGGUUACGAUCCGGUC	UACG	NP_417083.1:c.2423A>G; YP_010051194.1:c.1979A>G	NP_417083.1:p.Y808C; YP_010051194.1:p.Y660C	Yes	clpB	YP_010051194.1, NP_417083.1			ClpB80, chaperone protein ClpB
NC_000913.3	2731751	-	0	0	696	01_TadA_mutant_LB_stat3	GAGAACGGUUACGAUCCGGUC	UACG	NP_417083.1:c.2423A>G; YP_010051194.1:c.1979A>G	YP_010051194.1:p.Y660C; NP_417083.1:p.Y808C	Yes	clpB	YP_010051194.1, NP_417083.1			ClpB80, chaperone protein ClpB
NC_000913.3	2731751	-	0	0	821	02_TadA_mutant_M9_Elog1	GAGAACGGUUACGAUCCGGUC	UACG	NP_417083.1:c.2423A>G; YP_010051194.1:c.1979A>G	NP_417083.1:p.Y808C; YP_010051194.1:p.Y660C	Yes	clpB	YP_010051194.1, NP_417083.1			ClpB80, chaperone protein ClpB
NC_000913.3	2731751	-	0	0	504	02_TadA_mutant_M9_Elog2	GAGAACGGUUACGAUCCGGUC	UACG	NP_417083.1:c.2423A>G; YP_010051194.1:c.1979A>G	YP_010051194.1:p.Y660C; NP_417083.1:p.Y808C	Yes	clpB	YP_010051194.1, NP_417083.1			ClpB80, chaperone protein ClpB
NC_000913.3	2731751	-	0	0	572	02_TadA_mutant_M9_Elog3	GAGAACGGUUACGAUCCGGUC	UACG	NP_417083.1:c.2423A>G; YP_010051194.1:c.1979A>G	NP_417083.1:p.Y808C; YP_010051194.1:p.Y660C	Yes	clpB	YP_010051194.1, NP_417083.1			ClpB80, chaperone protein ClpB
NC_000913.3	2731751	-	0	0	796	02_TadA_mutant_M9_Mlog1	GAGAACGGUUACGAUCCGGUC	UACG	NP_417083.1:c.2423A>G; YP_010051194.1:c.1979A>G	YP_010051194.1:p.Y660C; NP_417083.1:p.Y808C	Yes	clpB	YP_010051194.1, NP_417083.1			ClpB80, chaperone protein ClpB
NC_000913.3	2731751	-	0	0	760	02_TadA_mutant_M9_Mlog2	GAGAACGGUUACGAUCCGGUC	UACG	NP_417083.1:c.2423A>G; YP_010051194.1:c.1979A>G	YP_010051194.1:p.Y660C; NP_417083.1:p.Y808C	Yes	clpB	YP_010051194.1, NP_417083.1			ClpB80, chaperone protein ClpB
NC_000913.3	2731751	-	0	0	576	02_TadA_mutant_M9_Mlog3	GAGAACGGUUACGAUCCGGUC	UACG	NP_417083.1:c.2423A>G; YP_010051194.1:c.1979A>G	NP_417083.1:p.Y808C; YP_010051194.1:p.Y660C	Yes	clpB	YP_010051194.1, NP_417083.1			ClpB80, chaperone protein ClpB
NC_000913.3	2731751	-	0	0	1420	02_TadA_mutant_M9_stat1	GAGAACGGUUACGAUCCGGUC	UACG	NP_417083.1:c.2423A>G; YP_010051194.1:c.1979A>G	YP_010051194.1:p.Y660C; NP_417083.1:p.Y808C	Yes	clpB	YP_010051194.1, NP_417083.1			ClpB80, chaperone protein ClpB
NC_000913.3	2731751	-	0	0	427	02_TadA_mutant_M9_stat2	GAGAACGGUUACGAUCCGGUC	UACG	NP_417083.1:c.2423A>G; YP_010051194.1:c.1979A>G	YP_010051194.1:p.Y660C; NP_417083.1:p.Y808C	Yes	clpB	YP_010051194.1, NP_417083.1			ClpB80, chaperone protein ClpB
NC_000913.3	2731751	-	0	0	1466	02_TadA_mutant_M9_stat3	GAGAACGGUUACGAUCCGGUC	UACG	NP_417083.1:c.2423A>G; YP_010051194.1:c.1979A>G	YP_010051194.1:p.Y660C; NP_417083.1:p.Y808C	Yes	clpB	YP_010051194.1, NP_417083.1			ClpB80, chaperone protein ClpB
NC_000913.3	2817826	-	18.0556	13	72	01_TadA_mutant_LB_Elog1	GUACUCGGCUACGAACCGAGC	UACG			-	argQ		argQ			tRNA-Arg
NC_000913.3	2817826	-	17.7419	11	62	01_TadA_mutant_LB_Elog2	GUACUCGGCUACGAACCGAGC	UACG			-	argQ		argQ			tRNA-Arg
NC_000913.3	2817826	-	7.80142	11	141	01_TadA_mutant_LB_Elog3	GUACUCGGCUACGAACCGAGC	UACG			-	argQ		argQ			tRNA-Arg
NC_000913.3	2817826	-	20.8333	10	48	01_TadA_mutant_LB_Mlog1	GUACUCGGCUACGAACCGAGC	UACG			-	argQ		argQ			tRNA-Arg
NC_000913.3	2817826	-	4.87805	2	41	01_TadA_mutant_LB_Mlog2	GUACUCGGCUACGAACCGAGC	UACG			-	argQ		argQ			tRNA-Arg
NC_000913.3	2817826	-	11.6279	5	43	01_TadA_mutant_LB_Mlog3	GUACUCGGCUACGAACCGAGC	UACG			-	argQ		argQ			tRNA-Arg
NC_000913.3	2817826	-	0	0	3	01_TadA_mutant_LB_stat1	GUACUCGGCUACGAACCGAGC	UACG			-	argQ		argQ			tRNA-Arg
NC_000913.3	2817826	-	0	0	2	01_TadA_mutant_LB_stat2	GUACUCGGCUACGAACCGAGC	UACG			-	argQ		argQ			tRNA-Arg
NC_000913.3	2817826	-	0	0	1	01_TadA_mutant_LB_stat3	GUACUCGGCUACGAACCGAGC	UACG			-	argQ		argQ			tRNA-Arg
NC_000913.3	2817826	-	1.49254	1	67	02_TadA_mutant_M9_Elog1	GUACUCGGCUACGAACCGAGC	UACG			-	argQ		argQ			tRNA-Arg
NC_000913.3	2817826	-	5.08475	3	59	02_TadA_mutant_M9_Elog2	GUACUCGGCUACGAACCGAGC	UACG			-	argQ		argQ			tRNA-Arg
NC_000913.3	2817826	-	0	0	77	02_TadA_mutant_M9_Elog3	GUACUCGGCUACGAACCGAGC	UACG			-	argQ		argQ			tRNA-Arg
NC_000913.3	2817826	-	0	0	51	02_TadA_mutant_M9_Mlog1	GUACUCGGCUACGAACCGAGC	UACG			-	argQ		argQ			tRNA-Arg
NC_000913.3	2817826	-	0	0	51	02_TadA_mutant_M9_Mlog2	GUACUCGGCUACGAACCGAGC	UACG			-	argQ		argQ			tRNA-Arg
NC_000913.3	2817826	-	3.125	1	32	02_TadA_mutant_M9_Mlog3	GUACUCGGCUACGAACCGAGC	UACG			-	argQ		argQ			tRNA-Arg
NC_000913.3	2817826	-	0	0	77	02_TadA_mutant_M9_stat1	GUACUCGGCUACGAACCGAGC	UACG			-	argQ		argQ			tRNA-Arg
NC_000913.3	2817826	-	0	0	17	02_TadA_mutant_M9_stat2	GUACUCGGCUACGAACCGAGC	UACG			-	argQ		argQ			tRNA-Arg
NC_000913.3	2817826	-	0	0	44	02_TadA_mutant_M9_stat3	GUACUCGGCUACGAACCGAGC	UACG			-	argQ		argQ			tRNA-Arg
NC_000913.3	2818101	-	19.1549	68	355	01_TadA_mutant_LB_Elog1	GUACUCGGCUACGAACCGAGC	UACG			-	argZ		argZ			tRNA-Arg
NC_000913.3	2818101	-	14.8305	35	236	01_TadA_mutant_LB_Elog2	GUACUCGGCUACGAACCGAGC	UACG			-	argZ		argZ			tRNA-Arg
NC_000913.3	2818101	-	9.10853	47	516	01_TadA_mutant_LB_Elog3	GUACUCGGCUACGAACCGAGC	UACG			-	argZ		argZ			tRNA-Arg
NC_000913.3	2818101	-	15.917	46	289	01_TadA_mutant_LB_Mlog1	GUACUCGGCUACGAACCGAGC	UACG			-	argZ		argZ			tRNA-Arg
NC_000913.3	2818101	-	14.4628	35	242	01_TadA_mutant_LB_Mlog2	GUACUCGGCUACGAACCGAGC	UACG			-	argZ		argZ			tRNA-Arg
NC_000913.3	2818101	-	15.1316	46	304	01_TadA_mutant_LB_Mlog3	GUACUCGGCUACGAACCGAGC	UACG			-	argZ		argZ			tRNA-Arg
NC_000913.3	2818101	-	0	0	16	01_TadA_mutant_LB_stat1	GUACUCGGCUACGAACCGAGC	UACG			-	argZ		argZ			tRNA-Arg
NC_000913.3	2818101	-	0	0	17	01_TadA_mutant_LB_stat2	GUACUCGGCUACGAACCGAGC	UACG			-	argZ		argZ			tRNA-Arg
NC_000913.3	2818101	-	0	0	9	01_TadA_mutant_LB_stat3	GUACUCGGCUACGAACCGAGC	UACG			-	argZ		argZ			tRNA-Arg
NC_000913.3	2818101	-	0.862069	2	232	02_TadA_mutant_M9_Elog1	GUACUCGGCUACGAACCGAGC	UACG			-	argZ		argZ			tRNA-Arg
NC_000913.3	2818101	-	0.446429	1	224	02_TadA_mutant_M9_Elog2	GUACUCGGCUACGAACCGAGC	UACG			-	argZ		argZ			tRNA-Arg
NC_000913.3	2818101	-	1.96078	5	255	02_TadA_mutant_M9_Elog3	GUACUCGGCUACGAACCGAGC	UACG			-	argZ		argZ			tRNA-Arg
NC_000913.3	2818101	-	0.628931	2	318	02_TadA_mutant_M9_Mlog1	GUACUCGGCUACGAACCGAGC	UACG			-	argZ		argZ			tRNA-Arg
NC_000913.3	2818101	-	0.996678	3	301	02_TadA_mutant_M9_Mlog2	GUACUCGGCUACGAACCGAGC	UACG			-	argZ		argZ			tRNA-Arg
NC_000913.3	2818101	-	2.5	3	120	02_TadA_mutant_M9_Mlog3	GUACUCGGCUACGAACCGAGC	UACG			-	argZ		argZ			tRNA-Arg
NC_000913.3	2818101	-	1.8797	5	266	02_TadA_mutant_M9_stat1	GUACUCGGCUACGAACCGAGC	UACG			-	argZ		argZ			tRNA-Arg
NC_000913.3	2818101	-	0	0	120	02_TadA_mutant_M9_stat2	GUACUCGGCUACGAACCGAGC	UACG			-	argZ		argZ			tRNA-Arg
NC_000913.3	2818101	-	2.38095	5	210	02_TadA_mutant_M9_stat3	GUACUCGGCUACGAACCGAGC	UACG			-	argZ		argZ			tRNA-Arg
NC_000913.3	2818240	-	21.2903	165	775	01_TadA_mutant_LB_Elog1	GUACUCGGCUACGAACCGAGC	UACG			-	argY		argY			tRNA-Arg
NC_000913.3	2818240	-	19.2073	126	656	01_TadA_mutant_LB_Elog2	GUACUCGGCUACGAACCGAGC	UACG			-	argY		argY			tRNA-Arg
NC_000913.3	2818240	-	12.5	139	1112	01_TadA_mutant_LB_Elog3	GUACUCGGCUACGAACCGAGC	UACG			-	argY		argY			tRNA-Arg
NC_000913.3	2818240	-	9.8301	81	824	01_TadA_mutant_LB_Mlog1	GUACUCGGCUACGAACCGAGC	UACG			-	argY		argY			tRNA-Arg
NC_000913.3	2818240	-	20.0328	122	609	01_TadA_mutant_LB_Mlog2	GUACUCGGCUACGAACCGAGC	UACG			-	argY		argY			tRNA-Arg
NC_000913.3	2818240	-	11.2593	76	675	01_TadA_mutant_LB_Mlog3	GUACUCGGCUACGAACCGAGC	UACG			-	argY		argY			tRNA-Arg
NC_000913.3	2818240	-	2.27273	1	44	01_TadA_mutant_LB_stat1	GUACUCGGCUACGAACCGAGC	UACG			-	argY		argY			tRNA-Arg
NC_000913.3	2818240	-	3.50877	2	57	01_TadA_mutant_LB_stat2	GUACUCGGCUACGAACCGAGC	UACG			-	argY		argY			tRNA-Arg
NC_000913.3	2818240	-	0	0	31	01_TadA_mutant_LB_stat3	GUACUCGGCUACGAACCGAGC	UACG			-	argY		argY			tRNA-Arg
NC_000913.3	2818240	-	0.518135	3	579	02_TadA_mutant_M9_Elog1	GUACUCGGCUACGAACCGAGC	UACG			-	argY		argY			tRNA-Arg
NC_000913.3	2818240	-	1.01351	6	592	02_TadA_mutant_M9_Elog2	GUACUCGGCUACGAACCGAGC	UACG			-	argY		argY			tRNA-Arg
NC_000913.3	2818240	-	1.21457	6	494	02_TadA_mutant_M9_Elog3	GUACUCGGCUACGAACCGAGC	UACG			-	argY		argY			tRNA-Arg
NC_000913.3	2818240	-	1.2766	9	705	02_TadA_mutant_M9_Mlog1	GUACUCGGCUACGAACCGAGC	UACG			-	argY		argY			tRNA-Arg
NC_000913.3	2818240	-	1.71184	12	701	02_TadA_mutant_M9_Mlog2	GUACUCGGCUACGAACCGAGC	UACG			-	argY		argY			tRNA-Arg
NC_000913.3	2818240	-	2.60664	11	422	02_TadA_mutant_M9_Mlog3	GUACUCGGCUACGAACCGAGC	UACG			-	argY		argY			tRNA-Arg
NC_000913.3	2818240	-	1.85529	10	539	02_TadA_mutant_M9_stat1	GUACUCGGCUACGAACCGAGC	UACG			-	argY		argY			tRNA-Arg
NC_000913.3	2818240	-	1.39373	4	287	02_TadA_mutant_M9_stat2	GUACUCGGCUACGAACCGAGC	UACG			-	argY		argY			tRNA-Arg
NC_000913.3	2818240	-	3.54767	16	451	02_TadA_mutant_M9_stat3	GUACUCGGCUACGAACCGAGC	UACG			-	argY		argY			tRNA-Arg
NC_000913.3	2818515	-	21.4807	647	3012	01_TadA_mutant_LB_Elog1	GUACUCGGCUACGAACCGAGC	UACG			-	argV		argV			tRNA-Arg
NC_000913.3	2818515	-	18.6978	336	1797	01_TadA_mutant_LB_Elog2	GUACUCGGCUACGAACCGAGC	UACG			-	argV		argV			tRNA-Arg
NC_000913.3	2818515	-	15.7735	521	3303	01_TadA_mutant_LB_Elog3	GUACUCGGCUACGAACCGAGC	UACG			-	argV		argV			tRNA-Arg
NC_000913.3	2818515	-	16.3084	531	3256	01_TadA_mutant_LB_Mlog1	GUACUCGGCUACGAACCGAGC	UACG			-	argV		argV			tRNA-Arg
NC_000913.3	2818515	-	20.5475	578	2813	01_TadA_mutant_LB_Mlog2	GUACUCGGCUACGAACCGAGC	UACG			-	argV		argV			tRNA-Arg
NC_000913.3	2818515	-	16.7191	425	2542	01_TadA_mutant_LB_Mlog3	GUACUCGGCUACGAACCGAGC	UACG			-	argV		argV			tRNA-Arg
NC_000913.3	2818515	-	0	0	180	01_TadA_mutant_LB_stat1	GUACUCGGCUACGAACCGAGC	UACG			-	argV		argV			tRNA-Arg
NC_000913.3	2818515	-	2.22222	5	225	01_TadA_mutant_LB_stat2	GUACUCGGCUACGAACCGAGC	UACG			-	argV		argV			tRNA-Arg
NC_000913.3	2818515	-	0.621118	1	161	01_TadA_mutant_LB_stat3	GUACUCGGCUACGAACCGAGC	UACG			-	argV		argV			tRNA-Arg
NC_000913.3	2818515	-	1.94508	17	874	02_TadA_mutant_M9_Elog1	GUACUCGGCUACGAACCGAGC	UACG			-	argV		argV			tRNA-Arg
NC_000913.3	2818515	-	1.46067	13	890	02_TadA_mutant_M9_Elog2	GUACUCGGCUACGAACCGAGC	UACG			-	argV		argV			tRNA-Arg
NC_000913.3	2818515	-	0.956023	10	1046	02_TadA_mutant_M9_Elog3	GUACUCGGCUACGAACCGAGC	UACG			-	argV		argV			tRNA-Arg
NC_000913.3	2818515	-	1.56863	24	1530	02_TadA_mutant_M9_Mlog1	GUACUCGGCUACGAACCGAGC	UACG			-	argV		argV			tRNA-Arg
NC_000913.3	2818515	-	1.20482	23	1909	02_TadA_mutant_M9_Mlog2	GUACUCGGCUACGAACCGAGC	UACG			-	argV		argV			tRNA-Arg
NC_000913.3	2818515	-	2.04082	15	735	02_TadA_mutant_M9_Mlog3	GUACUCGGCUACGAACCGAGC	UACG			-	argV		argV			tRNA-Arg
NC_000913.3	2818515	-	3.9485	46	1165	02_TadA_mutant_M9_stat1	GUACUCGGCUACGAACCGAGC	UACG			-	argV		argV			tRNA-Arg
NC_000913.3	2818515	-	0.541516	3	554	02_TadA_mutant_M9_stat2	GUACUCGGCUACGAACCGAGC	UACG			-	argV		argV			tRNA-Arg
NC_000913.3	2818515	-	4.11687	31	753	02_TadA_mutant_M9_stat3	GUACUCGGCUACGAACCGAGC	UACG			-	argV		argV			tRNA-Arg
NC_000913.3	2910564	-	0	0	169	01_TadA_mutant_LB_Elog1	GAAGAAACCUACGAAGUGCUG	UACG	NP_417261.1:c.122A>G	NP_417261.1:p.Y41C	Yes	mazG	NP_417261.1			nucleoside triphosphate pyrophosphohydrolase
NC_000913.3	2910564	-	0	0	115	01_TadA_mutant_LB_Elog2	GAAGAAACCUACGAAGUGCUG	UACG	NP_417261.1:c.122A>G	NP_417261.1:p.Y41C	Yes	mazG	NP_417261.1			nucleoside triphosphate pyrophosphohydrolase
NC_000913.3	2910564	-	0	0	203	01_TadA_mutant_LB_Elog3	GAAGAAACCUACGAAGUGCUG	UACG	NP_417261.1:c.122A>G	NP_417261.1:p.Y41C	Yes	mazG	NP_417261.1			nucleoside triphosphate pyrophosphohydrolase
NC_000913.3	2910564	-	0	0	161	01_TadA_mutant_LB_Mlog1	GAAGAAACCUACGAAGUGCUG	UACG	NP_417261.1:c.122A>G	NP_417261.1:p.Y41C	Yes	mazG	NP_417261.1			nucleoside triphosphate pyrophosphohydrolase
NC_000913.3	2910564	-	0	0	180	01_TadA_mutant_LB_Mlog2	GAAGAAACCUACGAAGUGCUG	UACG	NP_417261.1:c.122A>G	NP_417261.1:p.Y41C	Yes	mazG	NP_417261.1			nucleoside triphosphate pyrophosphohydrolase
NC_000913.3	2910564	-	0	0	160	01_TadA_mutant_LB_Mlog3	GAAGAAACCUACGAAGUGCUG	UACG	NP_417261.1:c.122A>G	NP_417261.1:p.Y41C	Yes	mazG	NP_417261.1			nucleoside triphosphate pyrophosphohydrolase
NC_000913.3	2910564	-	0	0	194	01_TadA_mutant_LB_stat1	GAAGAAACCUACGAAGUGCUG	UACG	NP_417261.1:c.122A>G	NP_417261.1:p.Y41C	Yes	mazG	NP_417261.1			nucleoside triphosphate pyrophosphohydrolase
NC_000913.3	2910564	-	0	0	160	01_TadA_mutant_LB_stat2	GAAGAAACCUACGAAGUGCUG	UACG	NP_417261.1:c.122A>G	NP_417261.1:p.Y41C	Yes	mazG	NP_417261.1			nucleoside triphosphate pyrophosphohydrolase
NC_000913.3	2910564	-	0	0	164	01_TadA_mutant_LB_stat3	GAAGAAACCUACGAAGUGCUG	UACG	NP_417261.1:c.122A>G	NP_417261.1:p.Y41C	Yes	mazG	NP_417261.1			nucleoside triphosphate pyrophosphohydrolase
NC_000913.3	2910564	-	0	0	446	02_TadA_mutant_M9_Elog1	GAAGAAACCUACGAAGUGCUG	UACG	NP_417261.1:c.122A>G	NP_417261.1:p.Y41C	Yes	mazG	NP_417261.1			nucleoside triphosphate pyrophosphohydrolase
NC_000913.3	2910564	-	0	0	351	02_TadA_mutant_M9_Elog2	GAAGAAACCUACGAAGUGCUG	UACG	NP_417261.1:c.122A>G	NP_417261.1:p.Y41C	Yes	mazG	NP_417261.1			nucleoside triphosphate pyrophosphohydrolase
NC_000913.3	2910564	-	0	0	394	02_TadA_mutant_M9_Elog3	GAAGAAACCUACGAAGUGCUG	UACG	NP_417261.1:c.122A>G	NP_417261.1:p.Y41C	Yes	mazG	NP_417261.1			nucleoside triphosphate pyrophosphohydrolase
NC_000913.3	2910564	-	0	0	305	02_TadA_mutant_M9_Mlog1	GAAGAAACCUACGAAGUGCUG	UACG	NP_417261.1:c.122A>G	NP_417261.1:p.Y41C	Yes	mazG	NP_417261.1			nucleoside triphosphate pyrophosphohydrolase
NC_000913.3	2910564	-	0	0	294	02_TadA_mutant_M9_Mlog2	GAAGAAACCUACGAAGUGCUG	UACG	NP_417261.1:c.122A>G	NP_417261.1:p.Y41C	Yes	mazG	NP_417261.1			nucleoside triphosphate pyrophosphohydrolase
NC_000913.3	2910564	-	0	0	284	02_TadA_mutant_M9_Mlog3	GAAGAAACCUACGAAGUGCUG	UACG	NP_417261.1:c.122A>G	NP_417261.1:p.Y41C	Yes	mazG	NP_417261.1			nucleoside triphosphate pyrophosphohydrolase
NC_000913.3	2910564	-	0	0	389	02_TadA_mutant_M9_stat1	GAAGAAACCUACGAAGUGCUG	UACG	NP_417261.1:c.122A>G	NP_417261.1:p.Y41C	Yes	mazG	NP_417261.1			nucleoside triphosphate pyrophosphohydrolase
NC_000913.3	2910564	-	0	0	237	02_TadA_mutant_M9_stat2	GAAGAAACCUACGAAGUGCUG	UACG	NP_417261.1:c.122A>G	NP_417261.1:p.Y41C	Yes	mazG	NP_417261.1			nucleoside triphosphate pyrophosphohydrolase
NC_000913.3	2910564	-	0	0	468	02_TadA_mutant_M9_stat3	GAAGAAACCUACGAAGUGCUG	UACG	NP_417261.1:c.122A>G	NP_417261.1:p.Y41C	Yes	mazG	NP_417261.1			nucleoside triphosphate pyrophosphohydrolase
NC_000913.3	3297448	-	0	0	304	01_TadA_mutant_LB_Elog1	UUUCUGGAGUACGAUCCCGGU	UACG	NP_417620.1:c.691A>G	NP_417620.1:p.T231A	Yes	yraQ	NP_417620.1			permease family protein YraQ
NC_000913.3	3297448	-	0.480769	1	208	01_TadA_mutant_LB_Elog2	UUUCUGGAGUACGAUCCCGGU	UACG	NP_417620.1:c.691A>G	NP_417620.1:p.T231A	Yes	yraQ	NP_417620.1			permease family protein YraQ
NC_000913.3	3297448	-	0	0	256	01_TadA_mutant_LB_Elog3	UUUCUGGAGUACGAUCCCGGU	UACG	NP_417620.1:c.691A>G	NP_417620.1:p.T231A	Yes	yraQ	NP_417620.1			permease family protein YraQ
NC_000913.3	3297448	-	0	0	331	01_TadA_mutant_LB_Mlog1	UUUCUGGAGUACGAUCCCGGU	UACG	NP_417620.1:c.691A>G	NP_417620.1:p.T231A	Yes	yraQ	NP_417620.1			permease family protein YraQ
NC_000913.3	3297448	-	0	0	180	01_TadA_mutant_LB_Mlog2	UUUCUGGAGUACGAUCCCGGU	UACG	NP_417620.1:c.691A>G	NP_417620.1:p.T231A	Yes	yraQ	NP_417620.1			permease family protein YraQ
NC_000913.3	3297448	-	0	0	97	01_TadA_mutant_LB_Mlog3	UUUCUGGAGUACGAUCCCGGU	UACG	NP_417620.1:c.691A>G	NP_417620.1:p.T231A	Yes	yraQ	NP_417620.1			permease family protein YraQ
NC_000913.3	3297448	-	0	0	55	01_TadA_mutant_LB_stat1	UUUCUGGAGUACGAUCCCGGU	UACG	NP_417620.1:c.691A>G	NP_417620.1:p.T231A	Yes	yraQ	NP_417620.1			permease family protein YraQ
NC_000913.3	3297448	-	0	0	57	01_TadA_mutant_LB_stat2	UUUCUGGAGUACGAUCCCGGU	UACG	NP_417620.1:c.691A>G	NP_417620.1:p.T231A	Yes	yraQ	NP_417620.1			permease family protein YraQ
NC_000913.3	3297448	-	0	0	41	01_TadA_mutant_LB_stat3	UUUCUGGAGUACGAUCCCGGU	UACG	NP_417620.1:c.691A>G	NP_417620.1:p.T231A	Yes	yraQ	NP_417620.1			permease family protein YraQ
NC_000913.3	3297448	-	0	0	561	02_TadA_mutant_M9_Elog1	UUUCUGGAGUACGAUCCCGGU	UACG	NP_417620.1:c.691A>G	NP_417620.1:p.T231A	Yes	yraQ	NP_417620.1			permease family protein YraQ
NC_000913.3	3297448	-	0	0	368	02_TadA_mutant_M9_Elog2	UUUCUGGAGUACGAUCCCGGU	UACG	NP_417620.1:c.691A>G	NP_417620.1:p.T231A	Yes	yraQ	NP_417620.1			permease family protein YraQ
NC_000913.3	3297448	-	0	0	396	02_TadA_mutant_M9_Elog3	UUUCUGGAGUACGAUCCCGGU	UACG	NP_417620.1:c.691A>G	NP_417620.1:p.T231A	Yes	yraQ	NP_417620.1			permease family protein YraQ
NC_000913.3	3297448	-	0	0	468	02_TadA_mutant_M9_Mlog1	UUUCUGGAGUACGAUCCCGGU	UACG	NP_417620.1:c.691A>G	NP_417620.1:p.T231A	Yes	yraQ	NP_417620.1			permease family protein YraQ
NC_000913.3	3297448	-	0	0	428	02_TadA_mutant_M9_Mlog2	UUUCUGGAGUACGAUCCCGGU	UACG	NP_417620.1:c.691A>G	NP_417620.1:p.T231A	Yes	yraQ	NP_417620.1			permease family protein YraQ
NC_000913.3	3297448	-	0	0	523	02_TadA_mutant_M9_Mlog3	UUUCUGGAGUACGAUCCCGGU	UACG	NP_417620.1:c.691A>G	NP_417620.1:p.T231A	Yes	yraQ	NP_417620.1			permease family protein YraQ
NC_000913.3	3297448	-	0	0	536	02_TadA_mutant_M9_stat1	UUUCUGGAGUACGAUCCCGGU	UACG	NP_417620.1:c.691A>G	NP_417620.1:p.T231A	Yes	yraQ	NP_417620.1			permease family protein YraQ
NC_000913.3	3297448	-	0.25974	1	385	02_TadA_mutant_M9_stat2	UUUCUGGAGUACGAUCCCGGU	UACG	NP_417620.1:c.691A>G	NP_417620.1:p.T231A	Yes	yraQ	NP_417620.1			permease family protein YraQ
NC_000913.3	3297448	-	0	0	554	02_TadA_mutant_M9_stat3	UUUCUGGAGUACGAUCCCGGU	UACG	NP_417620.1:c.691A>G	NP_417620.1:p.T231A	Yes	yraQ	NP_417620.1			permease family protein YraQ
NC_000913.3	3965663	+	0	0	11	01_TadA_mutant_LB_Elog1	CUAUUGCUUUACGAAAGCGUA	UACG			-	trxA-5p
NC_000913.3	3965663	+	0	0	10	01_TadA_mutant_LB_Elog2	CUAUUGCUUUACGAAAGCGUA	UACG			-	trxA-5p
NC_000913.3	3965663	+	0	0	27	01_TadA_mutant_LB_Elog3	CUAUUGCUUUACGAAAGCGUA	UACG			-	trxA-5p
NC_000913.3	3965663	+	0	0	36	01_TadA_mutant_LB_Mlog1	CUAUUGCUUUACGAAAGCGUA	UACG			-	trxA-5p
NC_000913.3	3965663	+	0	0	31	01_TadA_mutant_LB_Mlog2	CUAUUGCUUUACGAAAGCGUA	UACG			-	trxA-5p
NC_000913.3	3965663	+	0	0	20	01_TadA_mutant_LB_Mlog3	CUAUUGCUUUACGAAAGCGUA	UACG			-	trxA-5p
NC_000913.3	3965663	+	0	0	1563	01_TadA_mutant_LB_stat1	CUAUUGCUUUACGAAAGCGUA	UACG			-	trxA-5p
NC_000913.3	3965663	+	0	0	1550	01_TadA_mutant_LB_stat2	CUAUUGCUUUACGAAAGCGUA	UACG			-	trxA-5p
NC_000913.3	3965663	+	0	0	1749	01_TadA_mutant_LB_stat3	CUAUUGCUUUACGAAAGCGUA	UACG			-	trxA-5p
NC_000913.3	3965663	+	0	0	490	02_TadA_mutant_M9_Elog1	CUAUUGCUUUACGAAAGCGUA	UACG			-	trxA-5p
NC_000913.3	3965663	+	0	0	498	02_TadA_mutant_M9_Elog2	CUAUUGCUUUACGAAAGCGUA	UACG			-	trxA-5p
NC_000913.3	3965663	+	0	0	411	02_TadA_mutant_M9_Elog3	CUAUUGCUUUACGAAAGCGUA	UACG			-	trxA-5p
NC_000913.3	3965663	+	0	0	276	02_TadA_mutant_M9_Mlog1	CUAUUGCUUUACGAAAGCGUA	UACG			-	trxA-5p
NC_000913.3	3965663	+	0	0	200	02_TadA_mutant_M9_Mlog2	CUAUUGCUUUACGAAAGCGUA	UACG			-	trxA-5p
NC_000913.3	3965663	+	0	0	287	02_TadA_mutant_M9_Mlog3	CUAUUGCUUUACGAAAGCGUA	UACG			-	trxA-5p
NC_000913.3	3965663	+	0.75188	1	133	02_TadA_mutant_M9_stat1	CUAUUGCUUUACGAAAGCGUA	UACG			-	trxA-5p
NC_000913.3	3965663	+	0	0	179	02_TadA_mutant_M9_stat2	CUAUUGCUUUACGAAAGCGUA	UACG			-	trxA-5p
NC_000913.3	3965663	+	0	0	147	02_TadA_mutant_M9_stat3	CUAUUGCUUUACGAAAGCGUA	UACG			-	trxA-5p
NC_000913.3	4226151	+	0	0	167	01_TadA_mutant_LB_Elog1	UGUAACAACUACGAAAUUGUC	UACG	NP_418443.1:c.2324A>G	NP_418443.1:p.Y775C	Yes	metH	NP_418443.1			cobalamin-dependent methionine synthase
NC_000913.3	4226151	+	0	0	115	01_TadA_mutant_LB_Elog2	UGUAACAACUACGAAAUUGUC	UACG	NP_418443.1:c.2324A>G	NP_418443.1:p.Y775C	Yes	metH	NP_418443.1			cobalamin-dependent methionine synthase
NC_000913.3	4226151	+	0	0	162	01_TadA_mutant_LB_Elog3	UGUAACAACUACGAAAUUGUC	UACG	NP_418443.1:c.2324A>G	NP_418443.1:p.Y775C	Yes	metH	NP_418443.1			cobalamin-dependent methionine synthase
NC_000913.3	4226151	+	0	0	209	01_TadA_mutant_LB_Mlog1	UGUAACAACUACGAAAUUGUC	UACG	NP_418443.1:c.2324A>G	NP_418443.1:p.Y775C	Yes	metH	NP_418443.1			cobalamin-dependent methionine synthase
NC_000913.3	4226151	+	0	0	247	01_TadA_mutant_LB_Mlog2	UGUAACAACUACGAAAUUGUC	UACG	NP_418443.1:c.2324A>G	NP_418443.1:p.Y775C	Yes	metH	NP_418443.1			cobalamin-dependent methionine synthase
NC_000913.3	4226151	+	0	0	289	01_TadA_mutant_LB_Mlog3	UGUAACAACUACGAAAUUGUC	UACG	NP_418443.1:c.2324A>G	NP_418443.1:p.Y775C	Yes	metH	NP_418443.1			cobalamin-dependent methionine synthase
NC_000913.3	4226151	+	0	0	72	01_TadA_mutant_LB_stat1	UGUAACAACUACGAAAUUGUC	UACG	NP_418443.1:c.2324A>G	NP_418443.1:p.Y775C	Yes	metH	NP_418443.1			cobalamin-dependent methionine synthase
NC_000913.3	4226151	+	0	0	63	01_TadA_mutant_LB_stat2	UGUAACAACUACGAAAUUGUC	UACG	NP_418443.1:c.2324A>G	NP_418443.1:p.Y775C	Yes	metH	NP_418443.1			cobalamin-dependent methionine synthase
NC_000913.3	4226151	+	0	0	59	01_TadA_mutant_LB_stat3	UGUAACAACUACGAAAUUGUC	UACG	NP_418443.1:c.2324A>G	NP_418443.1:p.Y775C	Yes	metH	NP_418443.1			cobalamin-dependent methionine synthase
NC_000913.3	4226151	+	0	0	236	02_TadA_mutant_M9_Elog1	UGUAACAACUACGAAAUUGUC	UACG	NP_418443.1:c.2324A>G	NP_418443.1:p.Y775C	Yes	metH	NP_418443.1			cobalamin-dependent methionine synthase
NC_000913.3	4226151	+	0	0	204	02_TadA_mutant_M9_Elog2	UGUAACAACUACGAAAUUGUC	UACG	NP_418443.1:c.2324A>G	NP_418443.1:p.Y775C	Yes	metH	NP_418443.1			cobalamin-dependent methionine synthase
NC_000913.3	4226151	+	0	0	206	02_TadA_mutant_M9_Elog3	UGUAACAACUACGAAAUUGUC	UACG	NP_418443.1:c.2324A>G	NP_418443.1:p.Y775C	Yes	metH	NP_418443.1			cobalamin-dependent methionine synthase
NC_000913.3	4226151	+	0	0	702	02_TadA_mutant_M9_Mlog1	UGUAACAACUACGAAAUUGUC	UACG	NP_418443.1:c.2324A>G	NP_418443.1:p.Y775C	Yes	metH	NP_418443.1			cobalamin-dependent methionine synthase
NC_000913.3	4226151	+	0	0	387	02_TadA_mutant_M9_Mlog2	UGUAACAACUACGAAAUUGUC	UACG	NP_418443.1:c.2324A>G	NP_418443.1:p.Y775C	Yes	metH	NP_418443.1			cobalamin-dependent methionine synthase
NC_000913.3	4226151	+	0	0	485	02_TadA_mutant_M9_Mlog3	UGUAACAACUACGAAAUUGUC	UACG	NP_418443.1:c.2324A>G	NP_418443.1:p.Y775C	Yes	metH	NP_418443.1			cobalamin-dependent methionine synthase
NC_000913.3	4226151	+	0	0	444	02_TadA_mutant_M9_stat1	UGUAACAACUACGAAAUUGUC	UACG	NP_418443.1:c.2324A>G	NP_418443.1:p.Y775C	Yes	metH	NP_418443.1			cobalamin-dependent methionine synthase
NC_000913.3	4226151	+	0	0	222	02_TadA_mutant_M9_stat2	UGUAACAACUACGAAAUUGUC	UACG	NP_418443.1:c.2324A>G	NP_418443.1:p.Y775C	Yes	metH	NP_418443.1			cobalamin-dependent methionine synthase
NC_000913.3	4226151	+	0	0	266	02_TadA_mutant_M9_stat3	UGUAACAACUACGAAAUUGUC	UACG	NP_418443.1:c.2324A>G	NP_418443.1:p.Y775C	Yes	metH	NP_418443.1			cobalamin-dependent methionine synthase

## Sheet: Supplementary Table 3
Chromosome	Region	Strand	Editing frequency (%)	Read count	Read Coverage	Sample	Flanking sequence (for WebLogo)	4BaseMotif	Coding region change	Amino acid change	Non-synonymous	NC_000913_Gene	NC_000913_CDS	NC_000913_tRNA	NC_000913_rRNA	product (NC_000913_CDS)	product (NC_000913_tRNA)	product (NC_000913_rRNA)
NC_000913.3	16764	-	4.6875	3	64	01_WT_LB_Elog1	UUCACGGCUUACGAAUCCGAG	UACG	NP_414559.1:c.197A>G; YP_025292.1:c.140A>G	YP_025292.1:p.Y47C; NP_414559.1:p.Y66C	Yes	hokC, mokC	YP_025292.1, NP_414559.1			protein HokC, regulatory protein MokC
NC_000913.3	16764	-	5.12821	2	39	01_WT_LB_Elog2	UUCACGGCUUACGAAUCCGAG	UACG	NP_414559.1:c.197A>G; YP_025292.1:c.140A>G	NP_414559.1:p.Y66C; YP_025292.1:p.Y47C	Yes	hokC, mokC	YP_025292.1, NP_414559.1			protein HokC, regulatory protein MokC
NC_000913.3	16764	-	7.14286	3	42	01_WT_LB_Elog3	UUCACGGCUUACGAAUCCGAG	UACG	NP_414559.1:c.197A>G; YP_025292.1:c.140A>G	NP_414559.1:p.Y66C; YP_025292.1:p.Y47C	Yes	hokC, mokC	YP_025292.1, NP_414559.1			protein HokC, regulatory protein MokC
NC_000913.3	16764	-	6.06061	2	33	01_WT_LB_Mlog1	UUCACGGCUUACGAAUCCGAG	UACG	NP_414559.1:c.197A>G; YP_025292.1:c.140A>G	NP_414559.1:p.Y66C; YP_025292.1:p.Y47C	Yes	hokC, mokC	YP_025292.1, NP_414559.1			protein HokC, regulatory protein MokC
NC_000913.3	16764	-	3.22581	1	31	01_WT_LB_Mlog2	UUCACGGCUUACGAAUCCGAG	UACG	NP_414559.1:c.197A>G; YP_025292.1:c.140A>G	NP_414559.1:p.Y66C; YP_025292.1:p.Y47C	Yes	hokC, mokC	YP_025292.1, NP_414559.1			protein HokC, regulatory protein MokC
NC_000913.3	16764	-	3.8835	4	103	01_WT_LB_Mlog3	UUCACGGCUUACGAAUCCGAG	UACG	NP_414559.1:c.197A>G; YP_025292.1:c.140A>G	YP_025292.1:p.Y47C; NP_414559.1:p.Y66C	Yes	hokC, mokC	YP_025292.1, NP_414559.1			protein HokC, regulatory protein MokC
NC_000913.3	16764	-	16.0976	66	410	01_WT_LB_stat1	UUCACGGCUUACGAAUCCGAG	UACG	NP_414559.1:c.197A>G; YP_025292.1:c.140A>G	NP_414559.1:p.Y66C; YP_025292.1:p.Y47C	Yes	hokC, mokC	YP_025292.1, NP_414559.1			protein HokC, regulatory protein MokC
NC_000913.3	16764	-	28.0105	107	382	01_WT_LB_stat2	UUCACGGCUUACGAAUCCGAG	UACG	NP_414559.1:c.197A>G; YP_025292.1:c.140A>G	NP_414559.1:p.Y66C; YP_025292.1:p.Y47C	Yes	hokC, mokC	YP_025292.1, NP_414559.1			protein HokC, regulatory protein MokC
NC_000913.3	16764	-	18.0077	47	261	01_WT_LB_stat3	UUCACGGCUUACGAAUCCGAG	UACG	NP_414559.1:c.197A>G; YP_025292.1:c.140A>G	NP_414559.1:p.Y66C; YP_025292.1:p.Y47C	Yes	hokC, mokC	YP_025292.1, NP_414559.1			protein HokC, regulatory protein MokC
NC_000913.3	16764	-	8.98204	15	167	02_WT_M9_Elog1	UUCACGGCUUACGAAUCCGAG	UACG	NP_414559.1:c.197A>G; YP_025292.1:c.140A>G	YP_025292.1:p.Y47C; NP_414559.1:p.Y66C	Yes	hokC, mokC	YP_025292.1, NP_414559.1			protein HokC, regulatory protein MokC
NC_000913.3	16764	-	3.2	4	125	02_WT_M9_Elog2	UUCACGGCUUACGAAUCCGAG	UACG	NP_414559.1:c.197A>G; YP_025292.1:c.140A>G	YP_025292.1:p.Y47C; NP_414559.1:p.Y66C	Yes	hokC, mokC	YP_025292.1, NP_414559.1			protein HokC, regulatory protein MokC
NC_000913.3	16764	-	5.59006	9	161	02_WT_M9_Elog3	UUCACGGCUUACGAAUCCGAG	UACG	NP_414559.1:c.197A>G; YP_025292.1:c.140A>G	NP_414559.1:p.Y66C; YP_025292.1:p.Y47C	Yes	hokC, mokC	YP_025292.1, NP_414559.1			protein HokC, regulatory protein MokC
NC_000913.3	16764	-	4.57143	8	175	02_WT_M9_Mlog1	UUCACGGCUUACGAAUCCGAG	UACG	NP_414559.1:c.197A>G; YP_025292.1:c.140A>G	YP_025292.1:p.Y47C; NP_414559.1:p.Y66C	Yes	hokC, mokC	YP_025292.1, NP_414559.1			protein HokC, regulatory protein MokC
NC_000913.3	16764	-	7.75194	10	129	02_WT_M9_Mlog2	UUCACGGCUUACGAAUCCGAG	UACG	NP_414559.1:c.197A>G; YP_025292.1:c.140A>G	YP_025292.1:p.Y47C; NP_414559.1:p.Y66C	Yes	hokC, mokC	YP_025292.1, NP_414559.1			protein HokC, regulatory protein MokC
NC_000913.3	16764	-	7.85714	11	140	02_WT_M9_Mlog3	UUCACGGCUUACGAAUCCGAG	UACG	NP_414559.1:c.197A>G; YP_025292.1:c.140A>G	NP_414559.1:p.Y66C; YP_025292.1:p.Y47C	Yes	hokC, mokC	YP_025292.1, NP_414559.1			protein HokC, regulatory protein MokC
NC_000913.3	16764	-	5	9	180	02_WT_M9_stat1	UUCACGGCUUACGAAUCCGAG	UACG	NP_414559.1:c.197A>G; YP_025292.1:c.140A>G	YP_025292.1:p.Y47C; NP_414559.1:p.Y66C	Yes	hokC, mokC	YP_025292.1, NP_414559.1			protein HokC, regulatory protein MokC
NC_000913.3	16764	-	5.59006	9	161	02_WT_M9_stat2	UUCACGGCUUACGAAUCCGAG	UACG	NP_414559.1:c.197A>G; YP_025292.1:c.140A>G	NP_414559.1:p.Y66C; YP_025292.1:p.Y47C	Yes	hokC, mokC	YP_025292.1, NP_414559.1			protein HokC, regulatory protein MokC
NC_000913.3	16764	-	4.6729	10	214	02_WT_M9_stat3	UUCACGGCUUACGAAUCCGAG	UACG	NP_414559.1:c.197A>G; YP_025292.1:c.140A>G	YP_025292.1:p.Y47C; NP_414559.1:p.Y66C	Yes	hokC, mokC	YP_025292.1, NP_414559.1			protein HokC, regulatory protein MokC
NC_000913.3	51311	-	1.3245	8	604	01_WT_LB_Elog1	CAGGGUCACUACGAAAUGAUC	UACG	NP_414592.1:c.296A>G	NP_414592.1:p.Y99C	Yes	apaG	NP_414592.1			DUF525 domain-containing protein ApaG
NC_000913.3	51311	-	0.757576	4	528	01_WT_LB_Elog2	CAGGGUCACUACGAAAUGAUC	UACG	NP_414592.1:c.296A>G	NP_414592.1:p.Y99C	Yes	apaG	NP_414592.1			DUF525 domain-containing protein ApaG
NC_000913.3	51311	-	1.08401	4	369	01_WT_LB_Elog3	CAGGGUCACUACGAAAUGAUC	UACG	NP_414592.1:c.296A>G	NP_414592.1:p.Y99C	Yes	apaG	NP_414592.1			DUF525 domain-containing protein ApaG
NC_000913.3	51311	-	0.744417	3	403	01_WT_LB_Mlog1	CAGGGUCACUACGAAAUGAUC	UACG	NP_414592.1:c.296A>G	NP_414592.1:p.Y99C	Yes	apaG	NP_414592.1			DUF525 domain-containing protein ApaG
NC_000913.3	51311	-	0.759494	3	395	01_WT_LB_Mlog2	CAGGGUCACUACGAAAUGAUC	UACG	NP_414592.1:c.296A>G	NP_414592.1:p.Y99C	Yes	apaG	NP_414592.1			DUF525 domain-containing protein ApaG
NC_000913.3	51311	-	1.07066	5	467	01_WT_LB_Mlog3	CAGGGUCACUACGAAAUGAUC	UACG	NP_414592.1:c.296A>G	NP_414592.1:p.Y99C	Yes	apaG	NP_414592.1			DUF525 domain-containing protein ApaG
NC_000913.3	51311	-	2.15577	31	1438	01_WT_LB_stat1	CAGGGUCACUACGAAAUGAUC	UACG	NP_414592.1:c.296A>G	NP_414592.1:p.Y99C	Yes	apaG	NP_414592.1			DUF525 domain-containing protein ApaG
NC_000913.3	51311	-	2.00236	17	849	01_WT_LB_stat2	CAGGGUCACUACGAAAUGAUC	UACG	NP_414592.1:c.296A>G	NP_414592.1:p.Y99C	Yes	apaG	NP_414592.1			DUF525 domain-containing protein ApaG
NC_000913.3	51311	-	1.88442	15	796	01_WT_LB_stat3	CAGGGUCACUACGAAAUGAUC	UACG	NP_414592.1:c.296A>G	NP_414592.1:p.Y99C	Yes	apaG	NP_414592.1			DUF525 domain-containing protein ApaG
NC_000913.3	51311	-	1.32701	14	1055	02_WT_M9_Elog1	CAGGGUCACUACGAAAUGAUC	UACG	NP_414592.1:c.296A>G	NP_414592.1:p.Y99C	Yes	apaG	NP_414592.1			DUF525 domain-containing protein ApaG
NC_000913.3	51311	-	1.80676	23	1273	02_WT_M9_Elog2	CAGGGUCACUACGAAAUGAUC	UACG	NP_414592.1:c.296A>G	NP_414592.1:p.Y99C	Yes	apaG	NP_414592.1			DUF525 domain-containing protein ApaG
NC_000913.3	51311	-	0.640205	5	781	02_WT_M9_Elog3	CAGGGUCACUACGAAAUGAUC	UACG	NP_414592.1:c.296A>G	NP_414592.1:p.Y99C	Yes	apaG	NP_414592.1			DUF525 domain-containing protein ApaG
NC_000913.3	51311	-	1.62382	12	739	02_WT_M9_Mlog1	CAGGGUCACUACGAAAUGAUC	UACG	NP_414592.1:c.296A>G	NP_414592.1:p.Y99C	Yes	apaG	NP_414592.1			DUF525 domain-containing protein ApaG
NC_000913.3	51311	-	3.02572	20	661	02_WT_M9_Mlog2	CAGGGUCACUACGAAAUGAUC	UACG	NP_414592.1:c.296A>G	NP_414592.1:p.Y99C	Yes	apaG	NP_414592.1			DUF525 domain-containing protein ApaG
NC_000913.3	51311	-	2.79503	18	644	02_WT_M9_Mlog3	CAGGGUCACUACGAAAUGAUC	UACG	NP_414592.1:c.296A>G	NP_414592.1:p.Y99C	Yes	apaG	NP_414592.1			DUF525 domain-containing protein ApaG
NC_000913.3	51311	-	2.52252	14	555	02_WT_M9_stat1	CAGGGUCACUACGAAAUGAUC	UACG	NP_414592.1:c.296A>G	NP_414592.1:p.Y99C	Yes	apaG	NP_414592.1			DUF525 domain-containing protein ApaG
NC_000913.3	51311	-	1.52284	3	197	02_WT_M9_stat2	CAGGGUCACUACGAAAUGAUC	UACG	NP_414592.1:c.296A>G	NP_414592.1:p.Y99C	Yes	apaG	NP_414592.1			DUF525 domain-containing protein ApaG
NC_000913.3	51311	-	1.04478	7	670	02_WT_M9_stat3	CAGGGUCACUACGAAAUGAUC	UACG	NP_414592.1:c.296A>G	NP_414592.1:p.Y99C	Yes	apaG	NP_414592.1			DUF525 domain-containing protein ApaG
NC_000913.3	199873	+	0.080171	3	3742	01_WT_LB_Elog1	AUGCCGUUCUACGAGAACUUC	UACG	NP_414719.1:c.1946A>G	NP_414719.1:p.Y649C	Yes	bamA	NP_414719.1			outer membrane protein assembly factor BamA
NC_000913.3	199873	+	0.0306843	1	3259	01_WT_LB_Elog2	AUGCCGUUCUACGAGAACUUC	UACG	NP_414719.1:c.1946A>G	NP_414719.1:p.Y649C	Yes	bamA	NP_414719.1			outer membrane protein assembly factor BamA
NC_000913.3	199873	+	0.13465	3	2228	01_WT_LB_Elog3	AUGCCGUUCUACGAGAACUUC	UACG	NP_414719.1:c.1946A>G	NP_414719.1:p.Y649C	Yes	bamA	NP_414719.1			outer membrane protein assembly factor BamA
NC_000913.3	199873	+	0.266134	12	4509	01_WT_LB_Mlog1	AUGCCGUUCUACGAGAACUUC	UACG	NP_414719.1:c.1946A>G	NP_414719.1:p.Y649C	Yes	bamA	NP_414719.1			outer membrane protein assembly factor BamA
NC_000913.3	199873	+	0.183102	7	3823	01_WT_LB_Mlog2	AUGCCGUUCUACGAGAACUUC	UACG	NP_414719.1:c.1946A>G	NP_414719.1:p.Y649C	Yes	bamA	NP_414719.1			outer membrane protein assembly factor BamA
NC_000913.3	199873	+	0.273504	8	2925	01_WT_LB_Mlog3	AUGCCGUUCUACGAGAACUUC	UACG	NP_414719.1:c.1946A>G	NP_414719.1:p.Y649C	Yes	bamA	NP_414719.1			outer membrane protein assembly factor BamA
NC_000913.3	199873	+	0.141844	1	705	01_WT_LB_stat1	AUGCCGUUCUACGAGAACUUC	UACG	NP_414719.1:c.1946A>G	NP_414719.1:p.Y649C	Yes	bamA	NP_414719.1			outer membrane protein assembly factor BamA
NC_000913.3	199873	+	2.36613	19	803	01_WT_LB_stat2	AUGCCGUUCUACGAGAACUUC	UACG	NP_414719.1:c.1946A>G	NP_414719.1:p.Y649C	Yes	bamA	NP_414719.1			outer membrane protein assembly factor BamA
NC_000913.3	199873	+	1.34436	13	967	01_WT_LB_stat3	AUGCCGUUCUACGAGAACUUC	UACG	NP_414719.1:c.1946A>G	NP_414719.1:p.Y649C	Yes	bamA	NP_414719.1			outer membrane protein assembly factor BamA
NC_000913.3	199873	+	0.104257	6	5755	02_WT_M9_Elog1	AUGCCGUUCUACGAGAACUUC	UACG	NP_414719.1:c.1946A>G	NP_414719.1:p.Y649C	Yes	bamA	NP_414719.1			outer membrane protein assembly factor BamA
NC_000913.3	199873	+	0.0442576	2	4519	02_WT_M9_Elog2	AUGCCGUUCUACGAGAACUUC	UACG	NP_414719.1:c.1946A>G	NP_414719.1:p.Y649C	Yes	bamA	NP_414719.1			outer membrane protein assembly factor BamA
NC_000913.3	199873	+	0.0423729	2	4720	02_WT_M9_Elog3	AUGCCGUUCUACGAGAACUUC	UACG	NP_414719.1:c.1946A>G	NP_414719.1:p.Y649C	Yes	bamA	NP_414719.1			outer membrane protein assembly factor BamA
NC_000913.3	199873	+	0.0742721	5	6732	02_WT_M9_Mlog1	AUGCCGUUCUACGAGAACUUC	UACG	NP_414719.1:c.1946A>G	NP_414719.1:p.Y649C	Yes	bamA	NP_414719.1			outer membrane protein assembly factor BamA
NC_000913.3	199873	+	0.255043	11	4313	02_WT_M9_Mlog2	AUGCCGUUCUACGAGAACUUC	UACG	NP_414719.1:c.1946A>G	NP_414719.1:p.Y649C	Yes	bamA	NP_414719.1			outer membrane protein assembly factor BamA
NC_000913.3	199873	+	0.0239406	1	4177	02_WT_M9_Mlog3	AUGCCGUUCUACGAGAACUUC	UACG	NP_414719.1:c.1946A>G	NP_414719.1:p.Y649C	Yes	bamA	NP_414719.1			outer membrane protein assembly factor BamA
NC_000913.3	199873	+	0.306122	18	5880	02_WT_M9_stat1	AUGCCGUUCUACGAGAACUUC	UACG	NP_414719.1:c.1946A>G	NP_414719.1:p.Y649C	Yes	bamA	NP_414719.1			outer membrane protein assembly factor BamA
NC_000913.3	199873	+	0.317412	21	6616	02_WT_M9_stat2	AUGCCGUUCUACGAGAACUUC	UACG	NP_414719.1:c.1946A>G	NP_414719.1:p.Y649C	Yes	bamA	NP_414719.1			outer membrane protein assembly factor BamA
NC_000913.3	199873	+	0.445282	26	5839	02_WT_M9_stat3	AUGCCGUUCUACGAGAACUUC	UACG	NP_414719.1:c.1946A>G	NP_414719.1:p.Y649C	Yes	bamA	NP_414719.1			outer membrane protein assembly factor BamA
NC_000913.3	262906	-	25	1	4	01_WT_LB_Elog1	CCUUCGCAUUACGAAUGCGCU	UACG			-	thrW-as
NC_000913.3	262906	-	57.1429	4	7	01_WT_LB_Elog2	CCUUCGCAUUACGAAUGCGCU	UACG			-	thrW-as
NC_000913.3	262906	-	40	2	5	01_WT_LB_Elog3	CCUUCGCAUUACGAAUGCGCU	UACG			-	thrW-as
NC_000913.3	262906	-	25	1	4	01_WT_LB_Mlog1	CCUUCGCAUUACGAAUGCGCU	UACG			-	thrW-as
NC_000913.3	262906	-	100	2	2	01_WT_LB_Mlog2	CCUUCGCAUUACGAAUGCGCU	UACG			-	thrW-as
NC_000913.3	262906	-	44.4444	4	9	01_WT_LB_Mlog3	CCUUCGCAUUACGAAUGCGCU	UACG			-	thrW-as
NC_000913.3	262906	-	47.8723	45	94	01_WT_LB_stat1	CCUUCGCAUUACGAAUGCGCU	UACG			-	thrW-as
NC_000913.3	262906	-	64.2857	45	70	01_WT_LB_stat2	CCUUCGCAUUACGAAUGCGCU	UACG			-	thrW-as
NC_000913.3	262906	-	52.2727	23	44	01_WT_LB_stat3	CCUUCGCAUUACGAAUGCGCU	UACG			-	thrW-as
NC_000913.3	262906	-	30	3	10	02_WT_M9_Elog1	CCUUCGCAUUACGAAUGCGCU	UACG			-	thrW-as
NC_000913.3	262906	-	5.55556	1	18	02_WT_M9_Elog2	CCUUCGCAUUACGAAUGCGCU	UACG			-	thrW-as
NC_000913.3	262906	-	9.09091	1	11	02_WT_M9_Elog3	CCUUCGCAUUACGAAUGCGCU	UACG			-	thrW-as
NC_000913.3	262906	-	15.625	5	32	02_WT_M9_Mlog1	CCUUCGCAUUACGAAUGCGCU	UACG			-	thrW-as
NC_000913.3	262906	-	24.2424	8	33	02_WT_M9_Mlog2	CCUUCGCAUUACGAAUGCGCU	UACG			-	thrW-as
NC_000913.3	262906	-	29.0323	9	31	02_WT_M9_Mlog3	CCUUCGCAUUACGAAUGCGCU	UACG			-	thrW-as
NC_000913.3	262906	-	26.9231	7	26	02_WT_M9_stat1	CCUUCGCAUUACGAAUGCGCU	UACG			-	thrW-as
NC_000913.3	262906	-	40	6	15	02_WT_M9_stat2	CCUUCGCAUUACGAAUGCGCU	UACG			-	thrW-as
NC_000913.3	262906	-	22.2222	6	27	02_WT_M9_stat3	CCUUCGCAUUACGAAUGCGCU	UACG			-	thrW-as
NC_000913.3	297214	-	37.5	3	8	01_WT_LB_Elog1	CCUUCGCAUUACGAAUGCGAU	UACG			-	ptwF-as
NC_000913.3	297214	-	21.4286	3	14	01_WT_LB_Elog2	CCUUCGCAUUACGAAUGCGAU	UACG			-	ptwF-as
NC_000913.3	297214	-	9.09091	1	11	01_WT_LB_Elog3	CCUUCGCAUUACGAAUGCGAU	UACG			-	ptwF-as
NC_000913.3	297214	-	0	0	11	01_WT_LB_Mlog1	CCUUCGCAUUACGAAUGCGAU	UACG			-	ptwF-as
NC_000913.3	297214	-	12.5	1	8	01_WT_LB_Mlog2	CCUUCGCAUUACGAAUGCGAU	UACG			-	ptwF-as
NC_000913.3	297214	-	0	0	7	01_WT_LB_Mlog3	CCUUCGCAUUACGAAUGCGAU	UACG			-	ptwF-as
NC_000913.3	297214	-	12.5	1	8	01_WT_LB_stat1	CCUUCGCAUUACGAAUGCGAU	UACG			-	ptwF-as
NC_000913.3	297214	-	33.3333	3	9	01_WT_LB_stat2	CCUUCGCAUUACGAAUGCGAU	UACG			-	ptwF-as
NC_000913.3	297214	-	27.2727	3	11	01_WT_LB_stat3	CCUUCGCAUUACGAAUGCGAU	UACG			-	ptwF-as
NC_000913.3	297214	-	3.33333	2	60	02_WT_M9_Elog1	CCUUCGCAUUACGAAUGCGAU	UACG			-	ptwF-as
NC_000913.3	297214	-	5.26316	2	38	02_WT_M9_Elog2	CCUUCGCAUUACGAAUGCGAU	UACG			-	ptwF-as
NC_000913.3	297214	-	6.45161	2	31	02_WT_M9_Elog3	CCUUCGCAUUACGAAUGCGAU	UACG			-	ptwF-as
NC_000913.3	297214	-	15.6863	8	51	02_WT_M9_Mlog1	CCUUCGCAUUACGAAUGCGAU	UACG			-	ptwF-as
NC_000913.3	297214	-	14.2857	6	42	02_WT_M9_Mlog2	CCUUCGCAUUACGAAUGCGAU	UACG			-	ptwF-as
NC_000913.3	297214	-	6.52174	3	46	02_WT_M9_Mlog3	CCUUCGCAUUACGAAUGCGAU	UACG			-	ptwF-as
NC_000913.3	297214	-	14.8148	8	54	02_WT_M9_stat1	CCUUCGCAUUACGAAUGCGAU	UACG			-	ptwF-as
NC_000913.3	297214	-	0	0	15	02_WT_M9_stat2	CCUUCGCAUUACGAAUGCGAU	UACG			-	ptwF-as
NC_000913.3	297214	-	14.6341	12	82	02_WT_M9_stat3	CCUUCGCAUUACGAAUGCGAU	UACG			-	ptwF-as
NC_000913.3	462681	+	4.61255	75	1626	01_WT_LB_Elog1	CAGAGCUACUACGACCAGCAU	UACG	NP_414975.1:c.767A>G	NP_414975.1:p.Y256C	Yes	ppiD	NP_414975.1			periplasmic folding chaperone
NC_000913.3	462681	+	3.02782	37	1222	01_WT_LB_Elog2	CAGAGCUACUACGACCAGCAU	UACG	NP_414975.1:c.767A>G	NP_414975.1:p.Y256C	Yes	ppiD	NP_414975.1			periplasmic folding chaperone
NC_000913.3	462681	+	2.07424	19	916	01_WT_LB_Elog3	CAGAGCUACUACGACCAGCAU	UACG	NP_414975.1:c.767A>G	NP_414975.1:p.Y256C	Yes	ppiD	NP_414975.1			periplasmic folding chaperone
NC_000913.3	462681	+	1.94932	30	1539	01_WT_LB_Mlog1	CAGAGCUACUACGACCAGCAU	UACG	NP_414975.1:c.767A>G	NP_414975.1:p.Y256C	Yes	ppiD	NP_414975.1			periplasmic folding chaperone
NC_000913.3	462681	+	2.29885	26	1131	01_WT_LB_Mlog2	CAGAGCUACUACGACCAGCAU	UACG	NP_414975.1:c.767A>G	NP_414975.1:p.Y256C	Yes	ppiD	NP_414975.1			periplasmic folding chaperone
NC_000913.3	462681	+	3.41753	23	673	01_WT_LB_Mlog3	CAGAGCUACUACGACCAGCAU	UACG	NP_414975.1:c.767A>G	NP_414975.1:p.Y256C	Yes	ppiD	NP_414975.1			periplasmic folding chaperone
NC_000913.3	462681	+	2.5	8	320	01_WT_LB_stat1	CAGAGCUACUACGACCAGCAU	UACG	NP_414975.1:c.767A>G	NP_414975.1:p.Y256C	Yes	ppiD	NP_414975.1			periplasmic folding chaperone
NC_000913.3	462681	+	2.08333	7	336	01_WT_LB_stat2	CAGAGCUACUACGACCAGCAU	UACG	NP_414975.1:c.767A>G	NP_414975.1:p.Y256C	Yes	ppiD	NP_414975.1			periplasmic folding chaperone
NC_000913.3	462681	+	1.34228	4	298	01_WT_LB_stat3	CAGAGCUACUACGACCAGCAU	UACG	NP_414975.1:c.767A>G	NP_414975.1:p.Y256C	Yes	ppiD	NP_414975.1			periplasmic folding chaperone
NC_000913.3	462681	+	1.41844	16	1128	02_WT_M9_Elog1	CAGAGCUACUACGACCAGCAU	UACG	NP_414975.1:c.767A>G	NP_414975.1:p.Y256C	Yes	ppiD	NP_414975.1			periplasmic folding chaperone
NC_000913.3	462681	+	0.631579	6	950	02_WT_M9_Elog2	CAGAGCUACUACGACCAGCAU	UACG	NP_414975.1:c.767A>G	NP_414975.1:p.Y256C	Yes	ppiD	NP_414975.1			periplasmic folding chaperone
NC_000913.3	462681	+	2.97542	23	773	02_WT_M9_Elog3	CAGAGCUACUACGACCAGCAU	UACG	NP_414975.1:c.767A>G	NP_414975.1:p.Y256C	Yes	ppiD	NP_414975.1			periplasmic folding chaperone
NC_000913.3	462681	+	1.14324	17	1487	02_WT_M9_Mlog1	CAGAGCUACUACGACCAGCAU	UACG	NP_414975.1:c.767A>G	NP_414975.1:p.Y256C	Yes	ppiD	NP_414975.1			periplasmic folding chaperone
NC_000913.3	462681	+	1.54321	20	1296	02_WT_M9_Mlog2	CAGAGCUACUACGACCAGCAU	UACG	NP_414975.1:c.767A>G	NP_414975.1:p.Y256C	Yes	ppiD	NP_414975.1			periplasmic folding chaperone
NC_000913.3	462681	+	1.62338	25	1540	02_WT_M9_Mlog3	CAGAGCUACUACGACCAGCAU	UACG	NP_414975.1:c.767A>G	NP_414975.1:p.Y256C	Yes	ppiD	NP_414975.1			periplasmic folding chaperone
NC_000913.3	462681	+	1.07066	10	934	02_WT_M9_stat1	CAGAGCUACUACGACCAGCAU	UACG	NP_414975.1:c.767A>G	NP_414975.1:p.Y256C	Yes	ppiD	NP_414975.1			periplasmic folding chaperone
NC_000913.3	462681	+	1.28755	6	466	02_WT_M9_stat2	CAGAGCUACUACGACCAGCAU	UACG	NP_414975.1:c.767A>G	NP_414975.1:p.Y256C	Yes	ppiD	NP_414975.1			periplasmic folding chaperone
NC_000913.3	462681	+	1.78947	17	950	02_WT_M9_stat3	CAGAGCUACUACGACCAGCAU	UACG	NP_414975.1:c.767A>G	NP_414975.1:p.Y256C	Yes	ppiD	NP_414975.1			periplasmic folding chaperone
NC_000913.3	607972	+	45.4545	5	11	01_WT_LB_Elog1	GUUCUCGCUUACGAACCGAAG	UACG	YP_025295.1:c.137A>G	YP_025295.1:p.Y46C	Yes	hokE	YP_025295.1			protein HokE
NC_000913.3	607972	+	60	6	10	01_WT_LB_Elog2	GUUCUCGCUUACGAACCGAAG	UACG	YP_025295.1:c.137A>G	YP_025295.1:p.Y46C	Yes	hokE	YP_025295.1			protein HokE
NC_000913.3	607972	+	7.14286	1	14	01_WT_LB_Elog3	GUUCUCGCUUACGAACCGAAG	UACG	YP_025295.1:c.137A>G	YP_025295.1:p.Y46C	Yes	hokE	YP_025295.1			protein HokE
NC_000913.3	607972	+	0	0	13	01_WT_LB_Mlog1	GUUCUCGCUUACGAACCGAAG	UACG	YP_025295.1:c.137A>G	YP_025295.1:p.Y46C	Yes	hokE	YP_025295.1			protein HokE
NC_000913.3	607972	+	28.5714	2	7	01_WT_LB_Mlog2	GUUCUCGCUUACGAACCGAAG	UACG	YP_025295.1:c.137A>G	YP_025295.1:p.Y46C	Yes	hokE	YP_025295.1			protein HokE
NC_000913.3	607972	+	16.6667	2	12	01_WT_LB_Mlog3	GUUCUCGCUUACGAACCGAAG	UACG	YP_025295.1:c.137A>G	YP_025295.1:p.Y46C	Yes	hokE	YP_025295.1			protein HokE
NC_000913.3	607972	+	47.3684	9	19	01_WT_LB_stat1	GUUCUCGCUUACGAACCGAAG	UACG	YP_025295.1:c.137A>G	YP_025295.1:p.Y46C	Yes	hokE	YP_025295.1			protein HokE
NC_000913.3	607972	+	71.4286	10	14	01_WT_LB_stat2	GUUCUCGCUUACGAACCGAAG	UACG	YP_025295.1:c.137A>G	YP_025295.1:p.Y46C	Yes	hokE	YP_025295.1			protein HokE
NC_000913.3	607972	+	52.381	11	21	01_WT_LB_stat3	GUUCUCGCUUACGAACCGAAG	UACG	YP_025295.1:c.137A>G	YP_025295.1:p.Y46C	Yes	hokE	YP_025295.1			protein HokE
NC_000913.3	607972	+	26.087	18	69	02_WT_M9_Elog1	GUUCUCGCUUACGAACCGAAG	UACG	YP_025295.1:c.137A>G	YP_025295.1:p.Y46C	Yes	hokE	YP_025295.1			protein HokE
NC_000913.3	607972	+	28.2609	13	46	02_WT_M9_Elog2	GUUCUCGCUUACGAACCGAAG	UACG	YP_025295.1:c.137A>G	YP_025295.1:p.Y46C	Yes	hokE	YP_025295.1			protein HokE
NC_000913.3	607972	+	16	8	50	02_WT_M9_Elog3	GUUCUCGCUUACGAACCGAAG	UACG	YP_025295.1:c.137A>G	YP_025295.1:p.Y46C	Yes	hokE	YP_025295.1			protein HokE
NC_000913.3	607972	+	23.1405	28	121	02_WT_M9_Mlog1	GUUCUCGCUUACGAACCGAAG	UACG	YP_025295.1:c.137A>G	YP_025295.1:p.Y46C	Yes	hokE	YP_025295.1			protein HokE
NC_000913.3	607972	+	20.1835	22	109	02_WT_M9_Mlog2	GUUCUCGCUUACGAACCGAAG	UACG	YP_025295.1:c.137A>G	YP_025295.1:p.Y46C	Yes	hokE	YP_025295.1			protein HokE
NC_000913.3	607972	+	34.0206	33	97	02_WT_M9_Mlog3	GUUCUCGCUUACGAACCGAAG	UACG	YP_025295.1:c.137A>G	YP_025295.1:p.Y46C	Yes	hokE	YP_025295.1			protein HokE
NC_000913.3	607972	+	22.6667	17	75	02_WT_M9_stat1	GUUCUCGCUUACGAACCGAAG	UACG	YP_025295.1:c.137A>G	YP_025295.1:p.Y46C	Yes	hokE	YP_025295.1			protein HokE
NC_000913.3	607972	+	27.3684	26	95	02_WT_M9_stat2	GUUCUCGCUUACGAACCGAAG	UACG	YP_025295.1:c.137A>G	YP_025295.1:p.Y46C	Yes	hokE	YP_025295.1			protein HokE
NC_000913.3	607972	+	30	33	110	02_WT_M9_stat3	GUUCUCGCUUACGAACCGAAG	UACG	YP_025295.1:c.137A>G	YP_025295.1:p.Y46C	Yes	hokE	YP_025295.1			protein HokE
NC_000913.3	1173542	-	0.510204	2	392	01_WT_LB_Elog1	GAGAUGCAUUACGAACCCAAC	UACG	NP_415632.1:c.423A>G		No	mfd	NP_415632.1			transcription-repair coupling factor
NC_000913.3	1173542	-	0.334448	1	299	01_WT_LB_Elog2	GAGAUGCAUUACGAACCCAAC	UACG	NP_415632.1:c.423A>G		No	mfd	NP_415632.1			transcription-repair coupling factor
NC_000913.3	1173542	-	0.395257	1	253	01_WT_LB_Elog3	GAGAUGCAUUACGAACCCAAC	UACG	NP_415632.1:c.423A>G		No	mfd	NP_415632.1			transcription-repair coupling factor
NC_000913.3	1173542	-	0.864553	3	347	01_WT_LB_Mlog1	GAGAUGCAUUACGAACCCAAC	UACG	NP_415632.1:c.423A>G		No	mfd	NP_415632.1			transcription-repair coupling factor
NC_000913.3	1173542	-	0	0	279	01_WT_LB_Mlog2	GAGAUGCAUUACGAACCCAAC	UACG	NP_415632.1:c.423A>G		No	mfd	NP_415632.1			transcription-repair coupling factor
NC_000913.3	1173542	-	0.625	2	320	01_WT_LB_Mlog3	GAGAUGCAUUACGAACCCAAC	UACG	NP_415632.1:c.423A>G		No	mfd	NP_415632.1			transcription-repair coupling factor
NC_000913.3	1173542	-	0.766284	2	261	01_WT_LB_stat1	GAGAUGCAUUACGAACCCAAC	UACG	NP_415632.1:c.423A>G		No	mfd	NP_415632.1			transcription-repair coupling factor
NC_000913.3	1173542	-	0.534759	1	187	01_WT_LB_stat2	GAGAUGCAUUACGAACCCAAC	UACG	NP_415632.1:c.423A>G		No	mfd	NP_415632.1			transcription-repair coupling factor
NC_000913.3	1173542	-	0.529101	1	189	01_WT_LB_stat3	GAGAUGCAUUACGAACCCAAC	UACG	NP_415632.1:c.423A>G		No	mfd	NP_415632.1			transcription-repair coupling factor
NC_000913.3	1173542	-	0	0	499	02_WT_M9_Elog1	GAGAUGCAUUACGAACCCAAC	UACG	NP_415632.1:c.423A>G		No	mfd	NP_415632.1			transcription-repair coupling factor
NC_000913.3	1173542	-	0	0	580	02_WT_M9_Elog2	GAGAUGCAUUACGAACCCAAC	UACG	NP_415632.1:c.423A>G		No	mfd	NP_415632.1			transcription-repair coupling factor
NC_000913.3	1173542	-	0.179533	1	557	02_WT_M9_Elog3	GAGAUGCAUUACGAACCCAAC	UACG	NP_415632.1:c.423A>G		No	mfd	NP_415632.1			transcription-repair coupling factor
NC_000913.3	1173542	-	0	0	526	02_WT_M9_Mlog1	GAGAUGCAUUACGAACCCAAC	UACG	NP_415632.1:c.423A>G		No	mfd	NP_415632.1			transcription-repair coupling factor
NC_000913.3	1173542	-	1.54739	8	517	02_WT_M9_Mlog2	GAGAUGCAUUACGAACCCAAC	UACG	NP_415632.1:c.423A>G		No	mfd	NP_415632.1			transcription-repair coupling factor
NC_000913.3	1173542	-	1.33588	7	524	02_WT_M9_Mlog3	GAGAUGCAUUACGAACCCAAC	UACG	NP_415632.1:c.423A>G		No	mfd	NP_415632.1			transcription-repair coupling factor
NC_000913.3	1173542	-	0.285307	2	701	02_WT_M9_stat1	GAGAUGCAUUACGAACCCAAC	UACG	NP_415632.1:c.423A>G		No	mfd	NP_415632.1			transcription-repair coupling factor
NC_000913.3	1173542	-	0.224719	1	445	02_WT_M9_stat2	GAGAUGCAUUACGAACCCAAC	UACG	NP_415632.1:c.423A>G		No	mfd	NP_415632.1			transcription-repair coupling factor
NC_000913.3	1173542	-	0.83682	6	717	02_WT_M9_stat3	GAGAUGCAUUACGAACCCAAC	UACG	NP_415632.1:c.423A>G		No	mfd	NP_415632.1			transcription-repair coupling factor
NC_000913.3	1384073	+	0	0	16	01_WT_LB_Elog1	UCAUAUCCUUACGAAUGAUUU	UACG			-	ycjX-5p
NC_000913.3	1384073	+	0	0	10	01_WT_LB_Elog2	UCAUAUCCUUACGAAUGAUUU	UACG			-	ycjX-5p
NC_000913.3	1384073	+	0	0	13	01_WT_LB_Elog3	UCAUAUCCUUACGAAUGAUUU	UACG			-	ycjX-5p
NC_000913.3	1384073	+	0	0	14	01_WT_LB_Mlog1	UCAUAUCCUUACGAAUGAUUU	UACG			-	ycjX-5p
NC_000913.3	1384073	+	0	0	13	01_WT_LB_Mlog2	UCAUAUCCUUACGAAUGAUUU	UACG			-	ycjX-5p
NC_000913.3	1384073	+	0	0	28	01_WT_LB_Mlog3	UCAUAUCCUUACGAAUGAUUU	UACG			-	ycjX-5p
NC_000913.3	1384073	+	3.63636	2	55	01_WT_LB_stat1	UCAUAUCCUUACGAAUGAUUU	UACG			-	ycjX-5p
NC_000913.3	1384073	+	15.3846	6	39	01_WT_LB_stat2	UCAUAUCCUUACGAAUGAUUU	UACG			-	ycjX-5p
NC_000913.3	1384073	+	0	0	23	01_WT_LB_stat3	UCAUAUCCUUACGAAUGAUUU	UACG			-	ycjX-5p
NC_000913.3	1384073	+	1.51515	1	66	02_WT_M9_Elog1	UCAUAUCCUUACGAAUGAUUU	UACG			-	ycjX-5p
NC_000913.3	1384073	+	1.53846	1	65	02_WT_M9_Elog2	UCAUAUCCUUACGAAUGAUUU	UACG			-	ycjX-5p
NC_000913.3	1384073	+	0	0	46	02_WT_M9_Elog3	UCAUAUCCUUACGAAUGAUUU	UACG			-	ycjX-5p
NC_000913.3	1384073	+	3.00752	4	133	02_WT_M9_Mlog1	UCAUAUCCUUACGAAUGAUUU	UACG			-	ycjX-5p
NC_000913.3	1384073	+	2.85714	3	105	02_WT_M9_Mlog2	UCAUAUCCUUACGAAUGAUUU	UACG			-	ycjX-5p
NC_000913.3	1384073	+	1.7094	2	117	02_WT_M9_Mlog3	UCAUAUCCUUACGAAUGAUUU	UACG			-	ycjX-5p
NC_000913.3	1384073	+	0.917431	1	109	02_WT_M9_stat1	UCAUAUCCUUACGAAUGAUUU	UACG			-	ycjX-5p
NC_000913.3	1384073	+	4.22535	3	71	02_WT_M9_stat2	UCAUAUCCUUACGAAUGAUUU	UACG			-	ycjX-5p
NC_000913.3	1384073	+	1.68067	2	119	02_WT_M9_stat3	UCAUAUCCUUACGAAUGAUUU	UACG			-	ycjX-5p
NC_000913.3	1390540	-	0	0	81	01_WT_LB_Elog1	ACAGAACAUUACGGACGUUCA	UACG	NP_415842.2:c.59A>G	NP_415842.2:p.Y20C	Yes	mpaA	NP_415842.2			murein tripeptide amidase A
NC_000913.3	1390540	-	0	0	46	01_WT_LB_Elog2	ACAGAACAUUACGGACGUUCA	UACG	NP_415842.2:c.59A>G	NP_415842.2:p.Y20C	Yes	mpaA	NP_415842.2			murein tripeptide amidase A
NC_000913.3	1390540	-	4.08163	2	49	01_WT_LB_Elog3	ACAGAACAUUACGGACGUUCA	UACG	NP_415842.2:c.59A>G	NP_415842.2:p.Y20C	Yes	mpaA	NP_415842.2			murein tripeptide amidase A
NC_000913.3	1390540	-	0	0	62	01_WT_LB_Mlog1	ACAGAACAUUACGGACGUUCA	UACG	NP_415842.2:c.59A>G	NP_415842.2:p.Y20C	Yes	mpaA	NP_415842.2			murein tripeptide amidase A
NC_000913.3	1390540	-	2.38095	1	42	01_WT_LB_Mlog2	ACAGAACAUUACGGACGUUCA	UACG	NP_415842.2:c.59A>G	NP_415842.2:p.Y20C	Yes	mpaA	NP_415842.2			murein tripeptide amidase A
NC_000913.3	1390540	-	0.884956	1	113	01_WT_LB_Mlog3	ACAGAACAUUACGGACGUUCA	UACG	NP_415842.2:c.59A>G	NP_415842.2:p.Y20C	Yes	mpaA	NP_415842.2			murein tripeptide amidase A
NC_000913.3	1390540	-	2.86885	14	488	01_WT_LB_stat1	ACAGAACAUUACGGACGUUCA	UACG	NP_415842.2:c.59A>G	NP_415842.2:p.Y20C	Yes	mpaA	NP_415842.2			murein tripeptide amidase A
NC_000913.3	1390540	-	3.06122	9	294	01_WT_LB_stat2	ACAGAACAUUACGGACGUUCA	UACG	NP_415842.2:c.59A>G	NP_415842.2:p.Y20C	Yes	mpaA	NP_415842.2			murein tripeptide amidase A
NC_000913.3	1390540	-	0	0	154	01_WT_LB_stat3	ACAGAACAUUACGGACGUUCA	UACG	NP_415842.2:c.59A>G	NP_415842.2:p.Y20C	Yes	mpaA	NP_415842.2			murein tripeptide amidase A
NC_000913.3	1390540	-	0	0	182	02_WT_M9_Elog1	ACAGAACAUUACGGACGUUCA	UACG	NP_415842.2:c.59A>G	NP_415842.2:p.Y20C	Yes	mpaA	NP_415842.2			murein tripeptide amidase A
NC_000913.3	1390540	-	0	0	253	02_WT_M9_Elog2	ACAGAACAUUACGGACGUUCA	UACG	NP_415842.2:c.59A>G	NP_415842.2:p.Y20C	Yes	mpaA	NP_415842.2			murein tripeptide amidase A
NC_000913.3	1390540	-	0	0	153	02_WT_M9_Elog3	ACAGAACAUUACGGACGUUCA	UACG	NP_415842.2:c.59A>G	NP_415842.2:p.Y20C	Yes	mpaA	NP_415842.2			murein tripeptide amidase A
NC_000913.3	1390540	-	0	0	263	02_WT_M9_Mlog1	ACAGAACAUUACGGACGUUCA	UACG	NP_415842.2:c.59A>G	NP_415842.2:p.Y20C	Yes	mpaA	NP_415842.2			murein tripeptide amidase A
NC_000913.3	1390540	-	0.393701	1	254	02_WT_M9_Mlog2	ACAGAACAUUACGGACGUUCA	UACG	NP_415842.2:c.59A>G	NP_415842.2:p.Y20C	Yes	mpaA	NP_415842.2			murein tripeptide amidase A
NC_000913.3	1390540	-	0.651466	2	307	02_WT_M9_Mlog3	ACAGAACAUUACGGACGUUCA	UACG	NP_415842.2:c.59A>G	NP_415842.2:p.Y20C	Yes	mpaA	NP_415842.2			murein tripeptide amidase A
NC_000913.3	1390540	-	0.921659	2	217	02_WT_M9_stat1	ACAGAACAUUACGGACGUUCA	UACG	NP_415842.2:c.59A>G	NP_415842.2:p.Y20C	Yes	mpaA	NP_415842.2			murein tripeptide amidase A
NC_000913.3	1390540	-	0.78125	1	128	02_WT_M9_stat2	ACAGAACAUUACGGACGUUCA	UACG	NP_415842.2:c.59A>G	NP_415842.2:p.Y20C	Yes	mpaA	NP_415842.2			murein tripeptide amidase A
NC_000913.3	1390540	-	0	0	186	02_WT_M9_stat3	ACAGAACAUUACGGACGUUCA	UACG	NP_415842.2:c.59A>G	NP_415842.2:p.Y20C	Yes	mpaA	NP_415842.2			murein tripeptide amidase A
NC_000913.3	1395304	-	6.09756	15	246	01_WT_LB_Elog1	UACCAAAAUUACGACCUUUGA	UACG	NP_415846.1:c.619A>G	NP_415846.1:p.T207A	Yes	ynaI	NP_415846.1			small conductance mechanosensitive channel YnaI
NC_000913.3	1395304	-	1.1583	3	259	01_WT_LB_Elog2	UACCAAAAUUACGACCUUUGA	UACG	NP_415846.1:c.619A>G	NP_415846.1:p.T207A	Yes	ynaI	NP_415846.1			small conductance mechanosensitive channel YnaI
NC_000913.3	1395304	-	2.16216	4	185	01_WT_LB_Elog3	UACCAAAAUUACGACCUUUGA	UACG	NP_415846.1:c.619A>G	NP_415846.1:p.T207A	Yes	ynaI	NP_415846.1			small conductance mechanosensitive channel YnaI
NC_000913.3	1395304	-	1.83486	8	436	01_WT_LB_Mlog1	UACCAAAAUUACGACCUUUGA	UACG	NP_415846.1:c.619A>G	NP_415846.1:p.T207A	Yes	ynaI	NP_415846.1			small conductance mechanosensitive channel YnaI
NC_000913.3	1395304	-	2.96496	11	371	01_WT_LB_Mlog2	UACCAAAAUUACGACCUUUGA	UACG	NP_415846.1:c.619A>G	NP_415846.1:p.T207A	Yes	ynaI	NP_415846.1			small conductance mechanosensitive channel YnaI
NC_000913.3	1395304	-	1.4658	9	614	01_WT_LB_Mlog3	UACCAAAAUUACGACCUUUGA	UACG	NP_415846.1:c.619A>G	NP_415846.1:p.T207A	Yes	ynaI	NP_415846.1			small conductance mechanosensitive channel YnaI
NC_000913.3	1395304	-	1.07527	1	93	01_WT_LB_stat1	UACCAAAAUUACGACCUUUGA	UACG	NP_415846.1:c.619A>G	NP_415846.1:p.T207A	Yes	ynaI	NP_415846.1			small conductance mechanosensitive channel YnaI
NC_000913.3	1395304	-	0.78125	1	128	01_WT_LB_stat2	UACCAAAAUUACGACCUUUGA	UACG	NP_415846.1:c.619A>G	NP_415846.1:p.T207A	Yes	ynaI	NP_415846.1			small conductance mechanosensitive channel YnaI
NC_000913.3	1395304	-	0.653595	1	153	01_WT_LB_stat3	UACCAAAAUUACGACCUUUGA	UACG	NP_415846.1:c.619A>G	NP_415846.1:p.T207A	Yes	ynaI	NP_415846.1			small conductance mechanosensitive channel YnaI
NC_000913.3	1395304	-	1.20048	10	833	02_WT_M9_Elog1	UACCAAAAUUACGACCUUUGA	UACG	NP_415846.1:c.619A>G	NP_415846.1:p.T207A	Yes	ynaI	NP_415846.1			small conductance mechanosensitive channel YnaI
NC_000913.3	1395304	-	2.28833	10	437	02_WT_M9_Elog2	UACCAAAAUUACGACCUUUGA	UACG	NP_415846.1:c.619A>G	NP_415846.1:p.T207A	Yes	ynaI	NP_415846.1			small conductance mechanosensitive channel YnaI
NC_000913.3	1395304	-	2.4	9	375	02_WT_M9_Elog3	UACCAAAAUUACGACCUUUGA	UACG	NP_415846.1:c.619A>G	NP_415846.1:p.T207A	Yes	ynaI	NP_415846.1			small conductance mechanosensitive channel YnaI
NC_000913.3	1395304	-	2.02703	9	444	02_WT_M9_Mlog1	UACCAAAAUUACGACCUUUGA	UACG	NP_415846.1:c.619A>G	NP_415846.1:p.T207A	Yes	ynaI	NP_415846.1			small conductance mechanosensitive channel YnaI
NC_000913.3	1395304	-	3.06122	6	196	02_WT_M9_Mlog2	UACCAAAAUUACGACCUUUGA	UACG	NP_415846.1:c.619A>G	NP_415846.1:p.T207A	Yes	ynaI	NP_415846.1			small conductance mechanosensitive channel YnaI
NC_000913.3	1395304	-	5.37634	10	186	02_WT_M9_Mlog3	UACCAAAAUUACGACCUUUGA	UACG	NP_415846.1:c.619A>G	NP_415846.1:p.T207A	Yes	ynaI	NP_415846.1			small conductance mechanosensitive channel YnaI
NC_000913.3	1395304	-	1.82149	10	549	02_WT_M9_stat1	UACCAAAAUUACGACCUUUGA	UACG	NP_415846.1:c.619A>G	NP_415846.1:p.T207A	Yes	ynaI	NP_415846.1			small conductance mechanosensitive channel YnaI
NC_000913.3	1395304	-	2.54403	13	511	02_WT_M9_stat2	UACCAAAAUUACGACCUUUGA	UACG	NP_415846.1:c.619A>G	NP_415846.1:p.T207A	Yes	ynaI	NP_415846.1			small conductance mechanosensitive channel YnaI
NC_000913.3	1395304	-	3.8835	16	412	02_WT_M9_stat3	UACCAAAAUUACGACCUUUGA	UACG	NP_415846.1:c.619A>G	NP_415846.1:p.T207A	Yes	ynaI	NP_415846.1			small conductance mechanosensitive channel YnaI
NC_000913.3	1491986	-	88.3721	38	43	01_WT_LB_Elog1	CAAACGCUCUACGAACUGCGG	UACG	NP_415937.1:c.144A>G; YP_025301.1:c.86A>G	YP_025301.1:p.Y29C	Yes	hokB, mokB	YP_025301.1, NP_415937.1			toxin HokB, putative regulatory protein MokB
NC_000913.3	1491986	-	75	21	28	01_WT_LB_Elog2	CAAACGCUCUACGAACUGCGG	UACG	NP_415937.1:c.144A>G; YP_025301.1:c.86A>G	YP_025301.1:p.Y29C	Yes	hokB, mokB	YP_025301.1, NP_415937.1			toxin HokB, putative regulatory protein MokB
NC_000913.3	1491986	-	80.4348	37	46	01_WT_LB_Elog3	CAAACGCUCUACGAACUGCGG	UACG	NP_415937.1:c.144A>G; YP_025301.1:c.86A>G	YP_025301.1:p.Y29C	Yes	hokB, mokB	YP_025301.1, NP_415937.1			toxin HokB, putative regulatory protein MokB
NC_000913.3	1491986	-	88.5856	357	403	01_WT_LB_Mlog1	CAAACGCUCUACGAACUGCGG	UACG	NP_415937.1:c.144A>G; YP_025301.1:c.86A>G	YP_025301.1:p.Y29C	Yes	hokB, mokB	YP_025301.1, NP_415937.1			toxin HokB, putative regulatory protein MokB
NC_000913.3	1491986	-	89.4737	102	114	01_WT_LB_Mlog2	CAAACGCUCUACGAACUGCGG	UACG	NP_415937.1:c.144A>G; YP_025301.1:c.86A>G	YP_025301.1:p.Y29C	Yes	hokB, mokB	YP_025301.1, NP_415937.1			toxin HokB, putative regulatory protein MokB
NC_000913.3	1491986	-	89.0071	251	282	01_WT_LB_Mlog3	CAAACGCUCUACGAACUGCGG	UACG	NP_415937.1:c.144A>G; YP_025301.1:c.86A>G	YP_025301.1:p.Y29C	Yes	hokB, mokB	YP_025301.1, NP_415937.1			toxin HokB, putative regulatory protein MokB
NC_000913.3	1491986	-	91.018	152	167	01_WT_LB_stat1	CAAACGCUCUACGAACUGCGG	UACG	NP_415937.1:c.144A>G; YP_025301.1:c.86A>G	YP_025301.1:p.Y29C	Yes	hokB, mokB	YP_025301.1, NP_415937.1			toxin HokB, putative regulatory protein MokB
NC_000913.3	1491986	-	92.3567	290	314	01_WT_LB_stat2	CAAACGCUCUACGAACUGCGG	UACG	NP_415937.1:c.144A>G; YP_025301.1:c.86A>G	YP_025301.1:p.Y29C	Yes	hokB, mokB	YP_025301.1, NP_415937.1			toxin HokB, putative regulatory protein MokB
NC_000913.3	1491986	-	87.5	112	128	01_WT_LB_stat3	CAAACGCUCUACGAACUGCGG	UACG	NP_415937.1:c.144A>G; YP_025301.1:c.86A>G	YP_025301.1:p.Y29C	Yes	hokB, mokB	YP_025301.1, NP_415937.1			toxin HokB, putative regulatory protein MokB
NC_000913.3	1491986	-	87.7551	86	98	02_WT_M9_Elog1	CAAACGCUCUACGAACUGCGG	UACG	NP_415937.1:c.144A>G; YP_025301.1:c.86A>G	YP_025301.1:p.Y29C	Yes	hokB, mokB	YP_025301.1, NP_415937.1			toxin HokB, putative regulatory protein MokB
NC_000913.3	1491986	-	89.4309	220	246	02_WT_M9_Elog2	CAAACGCUCUACGAACUGCGG	UACG	NP_415937.1:c.144A>G; YP_025301.1:c.86A>G	YP_025301.1:p.Y29C	Yes	hokB, mokB	YP_025301.1, NP_415937.1			toxin HokB, putative regulatory protein MokB
NC_000913.3	1491986	-	86.7188	111	128	02_WT_M9_Elog3	CAAACGCUCUACGAACUGCGG	UACG	NP_415937.1:c.144A>G; YP_025301.1:c.86A>G	YP_025301.1:p.Y29C	Yes	hokB, mokB	YP_025301.1, NP_415937.1			toxin HokB, putative regulatory protein MokB
NC_000913.3	1491986	-	84.456	163	193	02_WT_M9_Mlog1	CAAACGCUCUACGAACUGCGG	UACG	NP_415937.1:c.144A>G; YP_025301.1:c.86A>G	YP_025301.1:p.Y29C	Yes	hokB, mokB	YP_025301.1, NP_415937.1			toxin HokB, putative regulatory protein MokB
NC_000913.3	1491986	-	91.4414	203	222	02_WT_M9_Mlog2	CAAACGCUCUACGAACUGCGG	UACG	NP_415937.1:c.144A>G; YP_025301.1:c.86A>G	YP_025301.1:p.Y29C	Yes	hokB, mokB	YP_025301.1, NP_415937.1			toxin HokB, putative regulatory protein MokB
NC_000913.3	1491986	-	89.6175	328	366	02_WT_M9_Mlog3	CAAACGCUCUACGAACUGCGG	UACG	NP_415937.1:c.144A>G; YP_025301.1:c.86A>G	YP_025301.1:p.Y29C	Yes	hokB, mokB	YP_025301.1, NP_415937.1			toxin HokB, putative regulatory protein MokB
NC_000913.3	1491986	-	89.2	223	250	02_WT_M9_stat1	CAAACGCUCUACGAACUGCGG	UACG	NP_415937.1:c.144A>G; YP_025301.1:c.86A>G	YP_025301.1:p.Y29C	Yes	hokB, mokB	YP_025301.1, NP_415937.1			toxin HokB, putative regulatory protein MokB
NC_000913.3	1491986	-	85.3556	204	239	02_WT_M9_stat2	CAAACGCUCUACGAACUGCGG	UACG	NP_415937.1:c.144A>G; YP_025301.1:c.86A>G	YP_025301.1:p.Y29C	Yes	hokB, mokB	YP_025301.1, NP_415937.1			toxin HokB, putative regulatory protein MokB
NC_000913.3	1491986	-	87.5817	134	153	02_WT_M9_stat3	CAAACGCUCUACGAACUGCGG	UACG	NP_415937.1:c.144A>G; YP_025301.1:c.86A>G	YP_025301.1:p.Y29C	Yes	hokB, mokB	YP_025301.1, NP_415937.1			toxin HokB, putative regulatory protein MokB
NC_000913.3	1521024	-	2.97619	10	336	01_WT_LB_Elog1	GGGCGAUAUUACGAACCUUCG	UACG	NP_415968.1:c.2042A>G	NP_415968.1:p.Y681C	Yes	yncD	NP_415968.1			putative TonB-dependent outer membrane receptor
NC_000913.3	1521024	-	0.911162	4	439	01_WT_LB_Elog2	GGGCGAUAUUACGAACCUUCG	UACG	NP_415968.1:c.2042A>G	NP_415968.1:p.Y681C	Yes	yncD	NP_415968.1			putative TonB-dependent outer membrane receptor
NC_000913.3	1521024	-	0.833333	2	240	01_WT_LB_Elog3	GGGCGAUAUUACGAACCUUCG	UACG	NP_415968.1:c.2042A>G	NP_415968.1:p.Y681C	Yes	yncD	NP_415968.1			putative TonB-dependent outer membrane receptor
NC_000913.3	1521024	-	0	0	269	01_WT_LB_Mlog1	GGGCGAUAUUACGAACCUUCG	UACG	NP_415968.1:c.2042A>G	NP_415968.1:p.Y681C	Yes	yncD	NP_415968.1			putative TonB-dependent outer membrane receptor
NC_000913.3	1521024	-	3.5503	6	169	01_WT_LB_Mlog2	GGGCGAUAUUACGAACCUUCG	UACG	NP_415968.1:c.2042A>G	NP_415968.1:p.Y681C	Yes	yncD	NP_415968.1			putative TonB-dependent outer membrane receptor
NC_000913.3	1521024	-	1.7341	3	173	01_WT_LB_Mlog3	GGGCGAUAUUACGAACCUUCG	UACG	NP_415968.1:c.2042A>G	NP_415968.1:p.Y681C	Yes	yncD	NP_415968.1			putative TonB-dependent outer membrane receptor
NC_000913.3	1521024	-	4.54545	3	66	01_WT_LB_stat1	GGGCGAUAUUACGAACCUUCG	UACG	NP_415968.1:c.2042A>G	NP_415968.1:p.Y681C	Yes	yncD	NP_415968.1			putative TonB-dependent outer membrane receptor
NC_000913.3	1521024	-	7.05882	6	85	01_WT_LB_stat2	GGGCGAUAUUACGAACCUUCG	UACG	NP_415968.1:c.2042A>G	NP_415968.1:p.Y681C	Yes	yncD	NP_415968.1			putative TonB-dependent outer membrane receptor
NC_000913.3	1521024	-	1.11111	1	90	01_WT_LB_stat3	GGGCGAUAUUACGAACCUUCG	UACG	NP_415968.1:c.2042A>G	NP_415968.1:p.Y681C	Yes	yncD	NP_415968.1			putative TonB-dependent outer membrane receptor
NC_000913.3	1521024	-	1.53846	3	195	02_WT_M9_Elog1	GGGCGAUAUUACGAACCUUCG	UACG	NP_415968.1:c.2042A>G	NP_415968.1:p.Y681C	Yes	yncD	NP_415968.1			putative TonB-dependent outer membrane receptor
NC_000913.3	1521024	-	0	0	87	02_WT_M9_Elog2	GGGCGAUAUUACGAACCUUCG	UACG	NP_415968.1:c.2042A>G	NP_415968.1:p.Y681C	Yes	yncD	NP_415968.1			putative TonB-dependent outer membrane receptor
NC_000913.3	1521024	-	6.66667	4	60	02_WT_M9_Elog3	GGGCGAUAUUACGAACCUUCG	UACG	NP_415968.1:c.2042A>G	NP_415968.1:p.Y681C	Yes	yncD	NP_415968.1			putative TonB-dependent outer membrane receptor
NC_000913.3	1521024	-	1.08696	2	184	02_WT_M9_Mlog1	GGGCGAUAUUACGAACCUUCG	UACG	NP_415968.1:c.2042A>G	NP_415968.1:p.Y681C	Yes	yncD	NP_415968.1			putative TonB-dependent outer membrane receptor
NC_000913.3	1521024	-	2.52101	3	119	02_WT_M9_Mlog2	GGGCGAUAUUACGAACCUUCG	UACG	NP_415968.1:c.2042A>G	NP_415968.1:p.Y681C	Yes	yncD	NP_415968.1			putative TonB-dependent outer membrane receptor
NC_000913.3	1521024	-	1.75439	2	114	02_WT_M9_Mlog3	GGGCGAUAUUACGAACCUUCG	UACG	NP_415968.1:c.2042A>G	NP_415968.1:p.Y681C	Yes	yncD	NP_415968.1			putative TonB-dependent outer membrane receptor
NC_000913.3	1521024	-	3.38983	4	118	02_WT_M9_stat1	GGGCGAUAUUACGAACCUUCG	UACG	NP_415968.1:c.2042A>G	NP_415968.1:p.Y681C	Yes	yncD	NP_415968.1			putative TonB-dependent outer membrane receptor
NC_000913.3	1521024	-	1.53846	1	65	02_WT_M9_stat2	GGGCGAUAUUACGAACCUUCG	UACG	NP_415968.1:c.2042A>G	NP_415968.1:p.Y681C	Yes	yncD	NP_415968.1			putative TonB-dependent outer membrane receptor
NC_000913.3	1521024	-	5.88235	8	136	02_WT_M9_stat3	GGGCGAUAUUACGAACCUUCG	UACG	NP_415968.1:c.2042A>G	NP_415968.1:p.Y681C	Yes	yncD	NP_415968.1			putative TonB-dependent outer membrane receptor
NC_000913.3	1645135	-	1.60428	3	187	01_WT_LB_Elog1	UUCACAGCUUACGAACCUGAG	UACG	NP_416080.1:c.140A>G	NP_416080.1:p.Y47C	Yes	hokD	NP_416080.1			toxic protein HokD
NC_000913.3	1645135	-	6.66667	5	75	01_WT_LB_Elog2	UUCACAGCUUACGAACCUGAG	UACG	NP_416080.1:c.140A>G	NP_416080.1:p.Y47C	Yes	hokD	NP_416080.1			toxic protein HokD
NC_000913.3	1645135	-	2.43902	3	123	01_WT_LB_Elog3	UUCACAGCUUACGAACCUGAG	UACG	NP_416080.1:c.140A>G	NP_416080.1:p.Y47C	Yes	hokD	NP_416080.1			toxic protein HokD
NC_000913.3	1645135	-	3.33333	5	150	01_WT_LB_Mlog1	UUCACAGCUUACGAACCUGAG	UACG	NP_416080.1:c.140A>G	NP_416080.1:p.Y47C	Yes	hokD	NP_416080.1			toxic protein HokD
NC_000913.3	1645135	-	3.19149	3	94	01_WT_LB_Mlog2	UUCACAGCUUACGAACCUGAG	UACG	NP_416080.1:c.140A>G	NP_416080.1:p.Y47C	Yes	hokD	NP_416080.1			toxic protein HokD
NC_000913.3	1645135	-	1.85759	6	323	01_WT_LB_Mlog3	UUCACAGCUUACGAACCUGAG	UACG	NP_416080.1:c.140A>G	NP_416080.1:p.Y47C	Yes	hokD	NP_416080.1			toxic protein HokD
NC_000913.3	1645135	-	17.2834	1644	9512	01_WT_LB_stat1	UUCACAGCUUACGAACCUGAG	UACG	NP_416080.1:c.140A>G	NP_416080.1:p.Y47C	Yes	hokD	NP_416080.1			toxic protein HokD
NC_000913.3	1645135	-	20.245	628	3102	01_WT_LB_stat2	UUCACAGCUUACGAACCUGAG	UACG	NP_416080.1:c.140A>G	NP_416080.1:p.Y47C	Yes	hokD	NP_416080.1			toxic protein HokD
NC_000913.3	1645135	-	17.4474	406	2327	01_WT_LB_stat3	UUCACAGCUUACGAACCUGAG	UACG	NP_416080.1:c.140A>G	NP_416080.1:p.Y47C	Yes	hokD	NP_416080.1			toxic protein HokD
NC_000913.3	1645135	-	4.06504	15	369	02_WT_M9_Elog1	UUCACAGCUUACGAACCUGAG	UACG	NP_416080.1:c.140A>G	NP_416080.1:p.Y47C	Yes	hokD	NP_416080.1			toxic protein HokD
NC_000913.3	1645135	-	3.26797	15	459	02_WT_M9_Elog2	UUCACAGCUUACGAACCUGAG	UACG	NP_416080.1:c.140A>G	NP_416080.1:p.Y47C	Yes	hokD	NP_416080.1			toxic protein HokD
NC_000913.3	1645135	-	2.28571	8	350	02_WT_M9_Elog3	UUCACAGCUUACGAACCUGAG	UACG	NP_416080.1:c.140A>G	NP_416080.1:p.Y47C	Yes	hokD	NP_416080.1			toxic protein HokD
NC_000913.3	1645135	-	3.39394	28	825	02_WT_M9_Mlog1	UUCACAGCUUACGAACCUGAG	UACG	NP_416080.1:c.140A>G	NP_416080.1:p.Y47C	Yes	hokD	NP_416080.1			toxic protein HokD
NC_000913.3	1645135	-	4.29515	39	908	02_WT_M9_Mlog2	UUCACAGCUUACGAACCUGAG	UACG	NP_416080.1:c.140A>G	NP_416080.1:p.Y47C	Yes	hokD	NP_416080.1			toxic protein HokD
NC_000913.3	1645135	-	3.59712	30	834	02_WT_M9_Mlog3	UUCACAGCUUACGAACCUGAG	UACG	NP_416080.1:c.140A>G	NP_416080.1:p.Y47C	Yes	hokD	NP_416080.1			toxic protein HokD
NC_000913.3	1645135	-	4.10095	52	1268	02_WT_M9_stat1	UUCACAGCUUACGAACCUGAG	UACG	NP_416080.1:c.140A>G	NP_416080.1:p.Y47C	Yes	hokD	NP_416080.1			toxic protein HokD
NC_000913.3	1645135	-	3.96936	57	1436	02_WT_M9_stat2	UUCACAGCUUACGAACCUGAG	UACG	NP_416080.1:c.140A>G	NP_416080.1:p.Y47C	Yes	hokD	NP_416080.1			toxic protein HokD
NC_000913.3	1645135	-	1.90024	32	1684	02_WT_M9_stat3	UUCACAGCUUACGAACCUGAG	UACG	NP_416080.1:c.140A>G	NP_416080.1:p.Y47C	Yes	hokD	NP_416080.1			toxic protein HokD
NC_000913.3	2731751	-	2	5	250	01_WT_LB_Elog1	GAGAACGGUUACGAUCCGGUC	UACG	NP_417083.1:c.2423A>G; YP_010051194.1:c.1979A>G	NP_417083.1:p.Y808C; YP_010051194.1:p.Y660C	Yes	clpB	YP_010051194.1, NP_417083.1			ClpB80, chaperone protein ClpB
NC_000913.3	2731751	-	1.49254	2	134	01_WT_LB_Elog2	GAGAACGGUUACGAUCCGGUC	UACG	NP_417083.1:c.2423A>G; YP_010051194.1:c.1979A>G	NP_417083.1:p.Y808C; YP_010051194.1:p.Y660C	Yes	clpB	YP_010051194.1, NP_417083.1			ClpB80, chaperone protein ClpB
NC_000913.3	2731751	-	0	0	214	01_WT_LB_Elog3	GAGAACGGUUACGAUCCGGUC	UACG	NP_417083.1:c.2423A>G; YP_010051194.1:c.1979A>G	NP_417083.1:p.Y808C; YP_010051194.1:p.Y660C	Yes	clpB	YP_010051194.1, NP_417083.1			ClpB80, chaperone protein ClpB
NC_000913.3	2731751	-	0	0	190	01_WT_LB_Mlog1	GAGAACGGUUACGAUCCGGUC	UACG	NP_417083.1:c.2423A>G; YP_010051194.1:c.1979A>G	YP_010051194.1:p.Y660C; NP_417083.1:p.Y808C	Yes	clpB	YP_010051194.1, NP_417083.1			ClpB80, chaperone protein ClpB
NC_000913.3	2731751	-	0	0	108	01_WT_LB_Mlog2	GAGAACGGUUACGAUCCGGUC	UACG	NP_417083.1:c.2423A>G; YP_010051194.1:c.1979A>G	NP_417083.1:p.Y808C; YP_010051194.1:p.Y660C	Yes	clpB	YP_010051194.1, NP_417083.1			ClpB80, chaperone protein ClpB
NC_000913.3	2731751	-	0.573066	2	349	01_WT_LB_Mlog3	GAGAACGGUUACGAUCCGGUC	UACG	NP_417083.1:c.2423A>G; YP_010051194.1:c.1979A>G	NP_417083.1:p.Y808C; YP_010051194.1:p.Y660C	Yes	clpB	YP_010051194.1, NP_417083.1			ClpB80, chaperone protein ClpB
NC_000913.3	2731751	-	0.792303	14	1767	01_WT_LB_stat1	GAGAACGGUUACGAUCCGGUC	UACG	NP_417083.1:c.2423A>G; YP_010051194.1:c.1979A>G	NP_417083.1:p.Y808C; YP_010051194.1:p.Y660C	Yes	clpB	YP_010051194.1, NP_417083.1			ClpB80, chaperone protein ClpB
NC_000913.3	2731751	-	3.7376	49	1311	01_WT_LB_stat2	GAGAACGGUUACGAUCCGGUC	UACG	NP_417083.1:c.2423A>G; YP_010051194.1:c.1979A>G	YP_010051194.1:p.Y660C; NP_417083.1:p.Y808C	Yes	clpB	YP_010051194.1, NP_417083.1			ClpB80, chaperone protein ClpB
NC_000913.3	2731751	-	1.49115	16	1073	01_WT_LB_stat3	GAGAACGGUUACGAUCCGGUC	UACG	NP_417083.1:c.2423A>G; YP_010051194.1:c.1979A>G	NP_417083.1:p.Y808C; YP_010051194.1:p.Y660C	Yes	clpB	YP_010051194.1, NP_417083.1			ClpB80, chaperone protein ClpB
NC_000913.3	2731751	-	0.694444	4	576	02_WT_M9_Elog1	GAGAACGGUUACGAUCCGGUC	UACG	NP_417083.1:c.2423A>G; YP_010051194.1:c.1979A>G	NP_417083.1:p.Y808C; YP_010051194.1:p.Y660C	Yes	clpB	YP_010051194.1, NP_417083.1			ClpB80, chaperone protein ClpB
NC_000913.3	2731751	-	0.205339	1	487	02_WT_M9_Elog2	GAGAACGGUUACGAUCCGGUC	UACG	NP_417083.1:c.2423A>G; YP_010051194.1:c.1979A>G	NP_417083.1:p.Y808C; YP_010051194.1:p.Y660C	Yes	clpB	YP_010051194.1, NP_417083.1			ClpB80, chaperone protein ClpB
NC_000913.3	2731751	-	0.434153	3	691	02_WT_M9_Elog3	GAGAACGGUUACGAUCCGGUC	UACG	NP_417083.1:c.2423A>G; YP_010051194.1:c.1979A>G	NP_417083.1:p.Y808C; YP_010051194.1:p.Y660C	Yes	clpB	YP_010051194.1, NP_417083.1			ClpB80, chaperone protein ClpB
NC_000913.3	2731751	-	0.714286	5	700	02_WT_M9_Mlog1	GAGAACGGUUACGAUCCGGUC	UACG	NP_417083.1:c.2423A>G; YP_010051194.1:c.1979A>G	YP_010051194.1:p.Y660C; NP_417083.1:p.Y808C	Yes	clpB	YP_010051194.1, NP_417083.1			ClpB80, chaperone protein ClpB
NC_000913.3	2731751	-	0.40404	2	495	02_WT_M9_Mlog2	GAGAACGGUUACGAUCCGGUC	UACG	NP_417083.1:c.2423A>G; YP_010051194.1:c.1979A>G	NP_417083.1:p.Y808C; YP_010051194.1:p.Y660C	Yes	clpB	YP_010051194.1, NP_417083.1			ClpB80, chaperone protein ClpB
NC_000913.3	2731751	-	0.78125	5	640	02_WT_M9_Mlog3	GAGAACGGUUACGAUCCGGUC	UACG	NP_417083.1:c.2423A>G; YP_010051194.1:c.1979A>G	NP_417083.1:p.Y808C; YP_010051194.1:p.Y660C	Yes	clpB	YP_010051194.1, NP_417083.1			ClpB80, chaperone protein ClpB
NC_000913.3	2731751	-	1.6523	23	1392	02_WT_M9_stat1	GAGAACGGUUACGAUCCGGUC	UACG	NP_417083.1:c.2423A>G; YP_010051194.1:c.1979A>G	NP_417083.1:p.Y808C; YP_010051194.1:p.Y660C	Yes	clpB	YP_010051194.1, NP_417083.1			ClpB80, chaperone protein ClpB
NC_000913.3	2731751	-	0.62069	9	1450	02_WT_M9_stat2	GAGAACGGUUACGAUCCGGUC	UACG	NP_417083.1:c.2423A>G; YP_010051194.1:c.1979A>G	YP_010051194.1:p.Y660C; NP_417083.1:p.Y808C	Yes	clpB	YP_010051194.1, NP_417083.1			ClpB80, chaperone protein ClpB
NC_000913.3	2731751	-	1.37976	21	1522	02_WT_M9_stat3	GAGAACGGUUACGAUCCGGUC	UACG	NP_417083.1:c.2423A>G; YP_010051194.1:c.1979A>G	YP_010051194.1:p.Y660C; NP_417083.1:p.Y808C	Yes	clpB	YP_010051194.1, NP_417083.1			ClpB80, chaperone protein ClpB
NC_000913.3	2817826	-	87.1148	311	357	01_WT_LB_Elog1	GUACUCGGCUACGAACCGAGC	UACG			-	argQ		argQ			tRNA-Arg
NC_000913.3	2817826	-	86.3469	234	271	01_WT_LB_Elog2	GUACUCGGCUACGAACCGAGC	UACG			-	argQ		argQ			tRNA-Arg
NC_000913.3	2817826	-	80	224	280	01_WT_LB_Elog3	GUACUCGGCUACGAACCGAGC	UACG			-	argQ		argQ			tRNA-Arg
NC_000913.3	2817826	-	89.8089	141	157	01_WT_LB_Mlog1	GUACUCGGCUACGAACCGAGC	UACG			-	argQ		argQ			tRNA-Arg
NC_000913.3	2817826	-	85.124	103	121	01_WT_LB_Mlog2	GUACUCGGCUACGAACCGAGC	UACG			-	argQ		argQ			tRNA-Arg
NC_000913.3	2817826	-	86.9863	127	146	01_WT_LB_Mlog3	GUACUCGGCUACGAACCGAGC	UACG			-	argQ		argQ			tRNA-Arg
NC_000913.3	2817826	-	100	12	12	01_WT_LB_stat1	GUACUCGGCUACGAACCGAGC	UACG			-	argQ		argQ			tRNA-Arg
NC_000913.3	2817826	-	80	8	10	01_WT_LB_stat2	GUACUCGGCUACGAACCGAGC	UACG			-	argQ		argQ			tRNA-Arg
NC_000913.3	2817826	-	90	9	10	01_WT_LB_stat3	GUACUCGGCUACGAACCGAGC	UACG			-	argQ		argQ			tRNA-Arg
NC_000913.3	2817826	-	78.0303	103	132	02_WT_M9_Elog1	GUACUCGGCUACGAACCGAGC	UACG			-	argQ		argQ			tRNA-Arg
NC_000913.3	2817826	-	62.8959	139	221	02_WT_M9_Elog2	GUACUCGGCUACGAACCGAGC	UACG			-	argQ		argQ			tRNA-Arg
NC_000913.3	2817826	-	66.8919	99	148	02_WT_M9_Elog3	GUACUCGGCUACGAACCGAGC	UACG			-	argQ		argQ			tRNA-Arg
NC_000913.3	2817826	-	71.2963	77	108	02_WT_M9_Mlog1	GUACUCGGCUACGAACCGAGC	UACG			-	argQ		argQ			tRNA-Arg
NC_000913.3	2817826	-	69.4444	100	144	02_WT_M9_Mlog2	GUACUCGGCUACGAACCGAGC	UACG			-	argQ		argQ			tRNA-Arg
NC_000913.3	2817826	-	64.8045	116	179	02_WT_M9_Mlog3	GUACUCGGCUACGAACCGAGC	UACG			-	argQ		argQ			tRNA-Arg
NC_000913.3	2817826	-	80.3571	45	56	02_WT_M9_stat1	GUACUCGGCUACGAACCGAGC	UACG			-	argQ		argQ			tRNA-Arg
NC_000913.3	2817826	-	70.5882	24	34	02_WT_M9_stat2	GUACUCGGCUACGAACCGAGC	UACG			-	argQ		argQ			tRNA-Arg
NC_000913.3	2817826	-	64.4444	29	45	02_WT_M9_stat3	GUACUCGGCUACGAACCGAGC	UACG			-	argQ		argQ			tRNA-Arg
NC_000913.3	2818101	-	87.6974	1055	1203	01_WT_LB_Elog1	GUACUCGGCUACGAACCGAGC	UACG			-	argZ		argZ			tRNA-Arg
NC_000913.3	2818101	-	89.925	839	933	01_WT_LB_Elog2	GUACUCGGCUACGAACCGAGC	UACG			-	argZ		argZ			tRNA-Arg
NC_000913.3	2818101	-	87.0249	664	763	01_WT_LB_Elog3	GUACUCGGCUACGAACCGAGC	UACG			-	argZ		argZ			tRNA-Arg
NC_000913.3	2818101	-	87.3921	506	579	01_WT_LB_Mlog1	GUACUCGGCUACGAACCGAGC	UACG			-	argZ		argZ			tRNA-Arg
NC_000913.3	2818101	-	86.7841	394	454	01_WT_LB_Mlog2	GUACUCGGCUACGAACCGAGC	UACG			-	argZ		argZ			tRNA-Arg
NC_000913.3	2818101	-	80.5022	545	677	01_WT_LB_Mlog3	GUACUCGGCUACGAACCGAGC	UACG			-	argZ		argZ			tRNA-Arg
NC_000913.3	2818101	-	89.4737	68	76	01_WT_LB_stat1	GUACUCGGCUACGAACCGAGC	UACG			-	argZ		argZ			tRNA-Arg
NC_000913.3	2818101	-	82.1429	23	28	01_WT_LB_stat2	GUACUCGGCUACGAACCGAGC	UACG			-	argZ		argZ			tRNA-Arg
NC_000913.3	2818101	-	41.1765	7	17	01_WT_LB_stat3	GUACUCGGCUACGAACCGAGC	UACG			-	argZ		argZ			tRNA-Arg
NC_000913.3	2818101	-	70.4545	217	308	02_WT_M9_Elog1	GUACUCGGCUACGAACCGAGC	UACG			-	argZ		argZ			tRNA-Arg
NC_000913.3	2818101	-	67.3077	350	520	02_WT_M9_Elog2	GUACUCGGCUACGAACCGAGC	UACG			-	argZ		argZ			tRNA-Arg
NC_000913.3	2818101	-	74.5308	278	373	02_WT_M9_Elog3	GUACUCGGCUACGAACCGAGC	UACG			-	argZ		argZ			tRNA-Arg
NC_000913.3	2818101	-	67.0068	197	294	02_WT_M9_Mlog1	GUACUCGGCUACGAACCGAGC	UACG			-	argZ		argZ			tRNA-Arg
NC_000913.3	2818101	-	72.7811	369	507	02_WT_M9_Mlog2	GUACUCGGCUACGAACCGAGC	UACG			-	argZ		argZ			tRNA-Arg
NC_000913.3	2818101	-	73.3453	410	559	02_WT_M9_Mlog3	GUACUCGGCUACGAACCGAGC	UACG			-	argZ		argZ			tRNA-Arg
NC_000913.3	2818101	-	77.037	104	135	02_WT_M9_stat1	GUACUCGGCUACGAACCGAGC	UACG			-	argZ		argZ			tRNA-Arg
NC_000913.3	2818101	-	76.25	122	160	02_WT_M9_stat2	GUACUCGGCUACGAACCGAGC	UACG			-	argZ		argZ			tRNA-Arg
NC_000913.3	2818101	-	69.2661	151	218	02_WT_M9_stat3	GUACUCGGCUACGAACCGAGC	UACG			-	argZ		argZ			tRNA-Arg
NC_000913.3	2818240	-	90.1803	1901	2108	01_WT_LB_Elog1	GUACUCGGCUACGAACCGAGC	UACG			-	argY		argY			tRNA-Arg
NC_000913.3	2818240	-	90.1099	1886	2093	01_WT_LB_Elog2	GUACUCGGCUACGAACCGAGC	UACG			-	argY		argY			tRNA-Arg
NC_000913.3	2818240	-	88.3798	1331	1506	01_WT_LB_Elog3	GUACUCGGCUACGAACCGAGC	UACG			-	argY		argY			tRNA-Arg
NC_000913.3	2818240	-	84.901	1029	1212	01_WT_LB_Mlog1	GUACUCGGCUACGAACCGAGC	UACG			-	argY		argY			tRNA-Arg
NC_000913.3	2818240	-	89.8768	1021	1136	01_WT_LB_Mlog2	GUACUCGGCUACGAACCGAGC	UACG			-	argY		argY			tRNA-Arg
NC_000913.3	2818240	-	81.0127	1344	1659	01_WT_LB_Mlog3	GUACUCGGCUACGAACCGAGC	UACG			-	argY		argY			tRNA-Arg
NC_000913.3	2818240	-	91.4062	117	128	01_WT_LB_stat1	GUACUCGGCUACGAACCGAGC	UACG			-	argY		argY			tRNA-Arg
NC_000913.3	2818240	-	86.5854	71	82	01_WT_LB_stat2	GUACUCGGCUACGAACCGAGC	UACG			-	argY		argY			tRNA-Arg
NC_000913.3	2818240	-	78.0488	32	41	01_WT_LB_stat3	GUACUCGGCUACGAACCGAGC	UACG			-	argY		argY			tRNA-Arg
NC_000913.3	2818240	-	71.2162	527	740	02_WT_M9_Elog1	GUACUCGGCUACGAACCGAGC	UACG			-	argY		argY			tRNA-Arg
NC_000913.3	2818240	-	72.4638	650	897	02_WT_M9_Elog2	GUACUCGGCUACGAACCGAGC	UACG			-	argY		argY			tRNA-Arg
NC_000913.3	2818240	-	69.7832	515	738	02_WT_M9_Elog3	GUACUCGGCUACGAACCGAGC	UACG			-	argY		argY			tRNA-Arg
NC_000913.3	2818240	-	64.5015	427	662	02_WT_M9_Mlog1	GUACUCGGCUACGAACCGAGC	UACG			-	argY		argY			tRNA-Arg
NC_000913.3	2818240	-	74.6242	844	1131	02_WT_M9_Mlog2	GUACUCGGCUACGAACCGAGC	UACG			-	argY		argY			tRNA-Arg
NC_000913.3	2818240	-	68.8353	857	1245	02_WT_M9_Mlog3	GUACUCGGCUACGAACCGAGC	UACG			-	argY		argY			tRNA-Arg
NC_000913.3	2818240	-	74.7059	254	340	02_WT_M9_stat1	GUACUCGGCUACGAACCGAGC	UACG			-	argY		argY			tRNA-Arg
NC_000913.3	2818240	-	74.8538	256	342	02_WT_M9_stat2	GUACUCGGCUACGAACCGAGC	UACG			-	argY		argY			tRNA-Arg
NC_000913.3	2818240	-	72.4444	326	450	02_WT_M9_stat3	GUACUCGGCUACGAACCGAGC	UACG			-	argY		argY			tRNA-Arg
NC_000913.3	2818515	-	76.882	3891	5061	01_WT_LB_Elog1	GUACUCGGCUACGAACCGAGC	UACG			-	argV		argV			tRNA-Arg
NC_000913.3	2818515	-	80.5809	3440	4269	01_WT_LB_Elog2	GUACUCGGCUACGAACCGAGC	UACG			-	argV		argV			tRNA-Arg
NC_000913.3	2818515	-	83.4624	2372	2842	01_WT_LB_Elog3	GUACUCGGCUACGAACCGAGC	UACG			-	argV		argV			tRNA-Arg
NC_000913.3	2818515	-	79.5246	2944	3702	01_WT_LB_Mlog1	GUACUCGGCUACGAACCGAGC	UACG			-	argV		argV			tRNA-Arg
NC_000913.3	2818515	-	84.4119	2713	3214	01_WT_LB_Mlog2	GUACUCGGCUACGAACCGAGC	UACG			-	argV		argV			tRNA-Arg
NC_000913.3	2818515	-	85.0944	4236	4978	01_WT_LB_Mlog3	GUACUCGGCUACGAACCGAGC	UACG			-	argV		argV			tRNA-Arg
NC_000913.3	2818515	-	96.2963	390	405	01_WT_LB_stat1	GUACUCGGCUACGAACCGAGC	UACG			-	argV		argV			tRNA-Arg
NC_000913.3	2818515	-	91.4729	354	387	01_WT_LB_stat2	GUACUCGGCUACGAACCGAGC	UACG			-	argV		argV			tRNA-Arg
NC_000913.3	2818515	-	91.2281	156	171	01_WT_LB_stat3	GUACUCGGCUACGAACCGAGC	UACG			-	argV		argV			tRNA-Arg
NC_000913.3	2818515	-	76.4259	804	1052	02_WT_M9_Elog1	GUACUCGGCUACGAACCGAGC	UACG			-	argV		argV			tRNA-Arg
NC_000913.3	2818515	-	76.5864	1400	1828	02_WT_M9_Elog2	GUACUCGGCUACGAACCGAGC	UACG			-	argV		argV			tRNA-Arg
NC_000913.3	2818515	-	77.386	1273	1645	02_WT_M9_Elog3	GUACUCGGCUACGAACCGAGC	UACG			-	argV		argV			tRNA-Arg
NC_000913.3	2818515	-	73.8182	812	1100	02_WT_M9_Mlog1	GUACUCGGCUACGAACCGAGC	UACG			-	argV		argV			tRNA-Arg
NC_000913.3	2818515	-	79.562	1962	2466	02_WT_M9_Mlog2	GUACUCGGCUACGAACCGAGC	UACG			-	argV		argV			tRNA-Arg
NC_000913.3	2818515	-	77.0686	2077	2695	02_WT_M9_Mlog3	GUACUCGGCUACGAACCGAGC	UACG			-	argV		argV			tRNA-Arg
NC_000913.3	2818515	-	82.3438	527	640	02_WT_M9_stat1	GUACUCGGCUACGAACCGAGC	UACG			-	argV		argV			tRNA-Arg
NC_000913.3	2818515	-	79.4473	460	579	02_WT_M9_stat2	GUACUCGGCUACGAACCGAGC	UACG			-	argV		argV			tRNA-Arg
NC_000913.3	2818515	-	79.3255	541	682	02_WT_M9_stat3	GUACUCGGCUACGAACCGAGC	UACG			-	argV		argV			tRNA-Arg
NC_000913.3	2910564	-	0.819672	2	244	01_WT_LB_Elog1	GAAGAAACCUACGAAGUGCUG	UACG	NP_417261.1:c.122A>G	NP_417261.1:p.Y41C	Yes	mazG	NP_417261.1			nucleoside triphosphate pyrophosphohydrolase
NC_000913.3	2910564	-	1.02041	2	196	01_WT_LB_Elog2	GAAGAAACCUACGAAGUGCUG	UACG	NP_417261.1:c.122A>G	NP_417261.1:p.Y41C	Yes	mazG	NP_417261.1			nucleoside triphosphate pyrophosphohydrolase
NC_000913.3	2910564	-	1.30719	2	153	01_WT_LB_Elog3	GAAGAAACCUACGAAGUGCUG	UACG	NP_417261.1:c.122A>G	NP_417261.1:p.Y41C	Yes	mazG	NP_417261.1			nucleoside triphosphate pyrophosphohydrolase
NC_000913.3	2910564	-	1.06952	2	187	01_WT_LB_Mlog1	GAAGAAACCUACGAAGUGCUG	UACG	NP_417261.1:c.122A>G	NP_417261.1:p.Y41C	Yes	mazG	NP_417261.1			nucleoside triphosphate pyrophosphohydrolase
NC_000913.3	2910564	-	2.28311	5	219	01_WT_LB_Mlog2	GAAGAAACCUACGAAGUGCUG	UACG	NP_417261.1:c.122A>G	NP_417261.1:p.Y41C	Yes	mazG	NP_417261.1			nucleoside triphosphate pyrophosphohydrolase
NC_000913.3	2910564	-	1.13636	3	264	01_WT_LB_Mlog3	GAAGAAACCUACGAAGUGCUG	UACG	NP_417261.1:c.122A>G	NP_417261.1:p.Y41C	Yes	mazG	NP_417261.1			nucleoside triphosphate pyrophosphohydrolase
NC_000913.3	2910564	-	3.24074	7	216	01_WT_LB_stat1	GAAGAAACCUACGAAGUGCUG	UACG	NP_417261.1:c.122A>G	NP_417261.1:p.Y41C	Yes	mazG	NP_417261.1			nucleoside triphosphate pyrophosphohydrolase
NC_000913.3	2910564	-	5.26316	10	190	01_WT_LB_stat2	GAAGAAACCUACGAAGUGCUG	UACG	NP_417261.1:c.122A>G	NP_417261.1:p.Y41C	Yes	mazG	NP_417261.1			nucleoside triphosphate pyrophosphohydrolase
NC_000913.3	2910564	-	8.94309	11	123	01_WT_LB_stat3	GAAGAAACCUACGAAGUGCUG	UACG	NP_417261.1:c.122A>G	NP_417261.1:p.Y41C	Yes	mazG	NP_417261.1			nucleoside triphosphate pyrophosphohydrolase
NC_000913.3	2910564	-	0.568182	3	528	02_WT_M9_Elog1	GAAGAAACCUACGAAGUGCUG	UACG	NP_417261.1:c.122A>G	NP_417261.1:p.Y41C	Yes	mazG	NP_417261.1			nucleoside triphosphate pyrophosphohydrolase
NC_000913.3	2910564	-	0.530504	2	377	02_WT_M9_Elog2	GAAGAAACCUACGAAGUGCUG	UACG	NP_417261.1:c.122A>G	NP_417261.1:p.Y41C	Yes	mazG	NP_417261.1			nucleoside triphosphate pyrophosphohydrolase
NC_000913.3	2910564	-	0.478469	2	418	02_WT_M9_Elog3	GAAGAAACCUACGAAGUGCUG	UACG	NP_417261.1:c.122A>G	NP_417261.1:p.Y41C	Yes	mazG	NP_417261.1			nucleoside triphosphate pyrophosphohydrolase
NC_000913.3	2910564	-	2.1028	9	428	02_WT_M9_Mlog1	GAAGAAACCUACGAAGUGCUG	UACG	NP_417261.1:c.122A>G	NP_417261.1:p.Y41C	Yes	mazG	NP_417261.1			nucleoside triphosphate pyrophosphohydrolase
NC_000913.3	2910564	-	0.597015	2	335	02_WT_M9_Mlog2	GAAGAAACCUACGAAGUGCUG	UACG	NP_417261.1:c.122A>G	NP_417261.1:p.Y41C	Yes	mazG	NP_417261.1			nucleoside triphosphate pyrophosphohydrolase
NC_000913.3	2910564	-	0.593472	2	337	02_WT_M9_Mlog3	GAAGAAACCUACGAAGUGCUG	UACG	NP_417261.1:c.122A>G	NP_417261.1:p.Y41C	Yes	mazG	NP_417261.1			nucleoside triphosphate pyrophosphohydrolase
NC_000913.3	2910564	-	1.08696	5	460	02_WT_M9_stat1	GAAGAAACCUACGAAGUGCUG	UACG	NP_417261.1:c.122A>G	NP_417261.1:p.Y41C	Yes	mazG	NP_417261.1			nucleoside triphosphate pyrophosphohydrolase
NC_000913.3	2910564	-	0	0	434	02_WT_M9_stat2	GAAGAAACCUACGAAGUGCUG	UACG	NP_417261.1:c.122A>G	NP_417261.1:p.Y41C	Yes	mazG	NP_417261.1			nucleoside triphosphate pyrophosphohydrolase
NC_000913.3	2910564	-	0.847458	4	472	02_WT_M9_stat3	GAAGAAACCUACGAAGUGCUG	UACG	NP_417261.1:c.122A>G	NP_417261.1:p.Y41C	Yes	mazG	NP_417261.1			nucleoside triphosphate pyrophosphohydrolase
NC_000913.3	3297448	-	4.94505	18	364	01_WT_LB_Elog1	UUUCUGGAGUACGAUCCCGGU	UACG	NP_417620.1:c.691A>G	NP_417620.1:p.T231A	Yes	yraQ	NP_417620.1			permease family protein YraQ
NC_000913.3	3297448	-	3.02115	10	331	01_WT_LB_Elog2	UUUCUGGAGUACGAUCCCGGU	UACG	NP_417620.1:c.691A>G	NP_417620.1:p.T231A	Yes	yraQ	NP_417620.1			permease family protein YraQ
NC_000913.3	3297448	-	8.08081	16	198	01_WT_LB_Elog3	UUUCUGGAGUACGAUCCCGGU	UACG	NP_417620.1:c.691A>G	NP_417620.1:p.T231A	Yes	yraQ	NP_417620.1			permease family protein YraQ
NC_000913.3	3297448	-	0.912409	5	548	01_WT_LB_Mlog1	UUUCUGGAGUACGAUCCCGGU	UACG	NP_417620.1:c.691A>G	NP_417620.1:p.T231A	Yes	yraQ	NP_417620.1			permease family protein YraQ
NC_000913.3	3297448	-	1.50754	3	199	01_WT_LB_Mlog2	UUUCUGGAGUACGAUCCCGGU	UACG	NP_417620.1:c.691A>G	NP_417620.1:p.T231A	Yes	yraQ	NP_417620.1			permease family protein YraQ
NC_000913.3	3297448	-	2.1164	12	567	01_WT_LB_Mlog3	UUUCUGGAGUACGAUCCCGGU	UACG	NP_417620.1:c.691A>G	NP_417620.1:p.T231A	Yes	yraQ	NP_417620.1			permease family protein YraQ
NC_000913.3	3297448	-	4.16667	3	72	01_WT_LB_stat1	UUUCUGGAGUACGAUCCCGGU	UACG	NP_417620.1:c.691A>G	NP_417620.1:p.T231A	Yes	yraQ	NP_417620.1			permease family protein YraQ
NC_000913.3	3297448	-	10.4167	10	96	01_WT_LB_stat2	UUUCUGGAGUACGAUCCCGGU	UACG	NP_417620.1:c.691A>G	NP_417620.1:p.T231A	Yes	yraQ	NP_417620.1			permease family protein YraQ
NC_000913.3	3297448	-	1.53846	1	65	01_WT_LB_stat3	UUUCUGGAGUACGAUCCCGGU	UACG	NP_417620.1:c.691A>G	NP_417620.1:p.T231A	Yes	yraQ	NP_417620.1			permease family protein YraQ
NC_000913.3	3297448	-	0.498753	6	1203	02_WT_M9_Elog1	UUUCUGGAGUACGAUCCCGGU	UACG	NP_417620.1:c.691A>G	NP_417620.1:p.T231A	Yes	yraQ	NP_417620.1			permease family protein YraQ
NC_000913.3	3297448	-	0.502513	2	398	02_WT_M9_Elog2	UUUCUGGAGUACGAUCCCGGU	UACG	NP_417620.1:c.691A>G	NP_417620.1:p.T231A	Yes	yraQ	NP_417620.1			permease family protein YraQ
NC_000913.3	3297448	-	1.03761	8	771	02_WT_M9_Elog3	UUUCUGGAGUACGAUCCCGGU	UACG	NP_417620.1:c.691A>G	NP_417620.1:p.T231A	Yes	yraQ	NP_417620.1			permease family protein YraQ
NC_000913.3	3297448	-	1.07271	9	839	02_WT_M9_Mlog1	UUUCUGGAGUACGAUCCCGGU	UACG	NP_417620.1:c.691A>G	NP_417620.1:p.T231A	Yes	yraQ	NP_417620.1			permease family protein YraQ
NC_000913.3	3297448	-	1.21107	7	578	02_WT_M9_Mlog2	UUUCUGGAGUACGAUCCCGGU	UACG	NP_417620.1:c.691A>G	NP_417620.1:p.T231A	Yes	yraQ	NP_417620.1			permease family protein YraQ
NC_000913.3	3297448	-	0.862069	4	464	02_WT_M9_Mlog3	UUUCUGGAGUACGAUCCCGGU	UACG	NP_417620.1:c.691A>G	NP_417620.1:p.T231A	Yes	yraQ	NP_417620.1			permease family protein YraQ
NC_000913.3	3297448	-	1.54355	14	907	02_WT_M9_stat1	UUUCUGGAGUACGAUCCCGGU	UACG	NP_417620.1:c.691A>G	NP_417620.1:p.T231A	Yes	yraQ	NP_417620.1			permease family protein YraQ
NC_000913.3	3297448	-	1.88285	9	478	02_WT_M9_stat2	UUUCUGGAGUACGAUCCCGGU	UACG	NP_417620.1:c.691A>G	NP_417620.1:p.T231A	Yes	yraQ	NP_417620.1			permease family protein YraQ
NC_000913.3	3297448	-	1.84564	11	596	02_WT_M9_stat3	UUUCUGGAGUACGAUCCCGGU	UACG	NP_417620.1:c.691A>G	NP_417620.1:p.T231A	Yes	yraQ	NP_417620.1			permease family protein YraQ
NC_000913.3	3965663	+	7.69231	1	13	01_WT_LB_Elog1	CUAUUGCUUUACGAAAGCGUA	UACG			-	trxA-5p
NC_000913.3	3965663	+	18.75	3	16	01_WT_LB_Elog2	CUAUUGCUUUACGAAAGCGUA	UACG			-	trxA-5p
NC_000913.3	3965663	+	0	0	10	01_WT_LB_Elog3	CUAUUGCUUUACGAAAGCGUA	UACG			-	trxA-5p
NC_000913.3	3965663	+	16.6667	4	24	01_WT_LB_Mlog1	CUAUUGCUUUACGAAAGCGUA	UACG			-	trxA-5p
NC_000913.3	3965663	+	18.1818	2	11	01_WT_LB_Mlog2	CUAUUGCUUUACGAAAGCGUA	UACG			-	trxA-5p
NC_000913.3	3965663	+	27.0833	13	48	01_WT_LB_Mlog3	CUAUUGCUUUACGAAAGCGUA	UACG			-	trxA-5p
NC_000913.3	3965663	+	10.9772	246	2241	01_WT_LB_stat1	CUAUUGCUUUACGAAAGCGUA	UACG			-	trxA-5p
NC_000913.3	3965663	+	10.2405	149	1455	01_WT_LB_stat2	CUAUUGCUUUACGAAAGCGUA	UACG			-	trxA-5p
NC_000913.3	3965663	+	10.3779	173	1667	01_WT_LB_stat3	CUAUUGCUUUACGAAAGCGUA	UACG			-	trxA-5p
NC_000913.3	3965663	+	4.87805	14	287	02_WT_M9_Elog1	CUAUUGCUUUACGAAAGCGUA	UACG			-	trxA-5p
NC_000913.3	3965663	+	3.0303	5	165	02_WT_M9_Elog2	CUAUUGCUUUACGAAAGCGUA	UACG			-	trxA-5p
NC_000913.3	3965663	+	8.28402	14	169	02_WT_M9_Elog3	CUAUUGCUUUACGAAAGCGUA	UACG			-	trxA-5p
NC_000913.3	3965663	+	4.16667	11	264	02_WT_M9_Mlog1	CUAUUGCUUUACGAAAGCGUA	UACG			-	trxA-5p
NC_000913.3	3965663	+	9.84848	13	132	02_WT_M9_Mlog2	CUAUUGCUUUACGAAAGCGUA	UACG			-	trxA-5p
NC_000913.3	3965663	+	4.60526	7	152	02_WT_M9_Mlog3	CUAUUGCUUUACGAAAGCGUA	UACG			-	trxA-5p
NC_000913.3	3965663	+	12.1212	24	198	02_WT_M9_stat1	CUAUUGCUUUACGAAAGCGUA	UACG			-	trxA-5p
NC_000913.3	3965663	+	5.20833	5	96	02_WT_M9_stat2	CUAUUGCUUUACGAAAGCGUA	UACG			-	trxA-5p
NC_000913.3	3965663	+	8.71369	21	241	02_WT_M9_stat3	CUAUUGCUUUACGAAAGCGUA	UACG			-	trxA-5p
NC_000913.3	4226151	+	0.442478	1	226	01_WT_LB_Elog1	UGUAACAACUACGAAAUUGUC	UACG	NP_418443.1:c.2324A>G	NP_418443.1:p.Y775C	Yes	metH	NP_418443.1			cobalamin-dependent methionine synthase
NC_000913.3	4226151	+	0	0	127	01_WT_LB_Elog2	UGUAACAACUACGAAAUUGUC	UACG	NP_418443.1:c.2324A>G	NP_418443.1:p.Y775C	Yes	metH	NP_418443.1			cobalamin-dependent methionine synthase
NC_000913.3	4226151	+	0	0	147	01_WT_LB_Elog3	UGUAACAACUACGAAAUUGUC	UACG	NP_418443.1:c.2324A>G	NP_418443.1:p.Y775C	Yes	metH	NP_418443.1			cobalamin-dependent methionine synthase
NC_000913.3	4226151	+	0	0	179	01_WT_LB_Mlog1	UGUAACAACUACGAAAUUGUC	UACG	NP_418443.1:c.2324A>G	NP_418443.1:p.Y775C	Yes	metH	NP_418443.1			cobalamin-dependent methionine synthase
NC_000913.3	4226151	+	0.763359	1	131	01_WT_LB_Mlog2	UGUAACAACUACGAAAUUGUC	UACG	NP_418443.1:c.2324A>G	NP_418443.1:p.Y775C	Yes	metH	NP_418443.1			cobalamin-dependent methionine synthase
NC_000913.3	4226151	+	0	0	194	01_WT_LB_Mlog3	UGUAACAACUACGAAAUUGUC	UACG	NP_418443.1:c.2324A>G	NP_418443.1:p.Y775C	Yes	metH	NP_418443.1			cobalamin-dependent methionine synthase
NC_000913.3	4226151	+	4.18848	8	191	01_WT_LB_stat1	UGUAACAACUACGAAAUUGUC	UACG	NP_418443.1:c.2324A>G	NP_418443.1:p.Y775C	Yes	metH	NP_418443.1			cobalamin-dependent methionine synthase
NC_000913.3	4226151	+	5.26316	6	114	01_WT_LB_stat2	UGUAACAACUACGAAAUUGUC	UACG	NP_418443.1:c.2324A>G	NP_418443.1:p.Y775C	Yes	metH	NP_418443.1			cobalamin-dependent methionine synthase
NC_000913.3	4226151	+	8.69565	8	92	01_WT_LB_stat3	UGUAACAACUACGAAAUUGUC	UACG	NP_418443.1:c.2324A>G	NP_418443.1:p.Y775C	Yes	metH	NP_418443.1			cobalamin-dependent methionine synthase
NC_000913.3	4226151	+	0	0	264	02_WT_M9_Elog1	UGUAACAACUACGAAAUUGUC	UACG	NP_418443.1:c.2324A>G	NP_418443.1:p.Y775C	Yes	metH	NP_418443.1			cobalamin-dependent methionine synthase
NC_000913.3	4226151	+	0	0	291	02_WT_M9_Elog2	UGUAACAACUACGAAAUUGUC	UACG	NP_418443.1:c.2324A>G	NP_418443.1:p.Y775C	Yes	metH	NP_418443.1			cobalamin-dependent methionine synthase
NC_000913.3	4226151	+	1.22951	3	244	02_WT_M9_Elog3	UGUAACAACUACGAAAUUGUC	UACG	NP_418443.1:c.2324A>G	NP_418443.1:p.Y775C	Yes	metH	NP_418443.1			cobalamin-dependent methionine synthase
NC_000913.3	4226151	+	0.155039	1	645	02_WT_M9_Mlog1	UGUAACAACUACGAAAUUGUC	UACG	NP_418443.1:c.2324A>G	NP_418443.1:p.Y775C	Yes	metH	NP_418443.1			cobalamin-dependent methionine synthase
NC_000913.3	4226151	+	0.707965	4	565	02_WT_M9_Mlog2	UGUAACAACUACGAAAUUGUC	UACG	NP_418443.1:c.2324A>G	NP_418443.1:p.Y775C	Yes	metH	NP_418443.1			cobalamin-dependent methionine synthase
NC_000913.3	4226151	+	1.08303	6	554	02_WT_M9_Mlog3	UGUAACAACUACGAAAUUGUC	UACG	NP_418443.1:c.2324A>G	NP_418443.1:p.Y775C	Yes	metH	NP_418443.1			cobalamin-dependent methionine synthase
NC_000913.3	4226151	+	0.481928	2	415	02_WT_M9_stat1	UGUAACAACUACGAAAUUGUC	UACG	NP_418443.1:c.2324A>G	NP_418443.1:p.Y775C	Yes	metH	NP_418443.1			cobalamin-dependent methionine synthase
NC_000913.3	4226151	+	0	0	366	02_WT_M9_stat2	UGUAACAACUACGAAAUUGUC	UACG	NP_418443.1:c.2324A>G	NP_418443.1:p.Y775C	Yes	metH	NP_418443.1			cobalamin-dependent methionine synthase
NC_000913.3	4226151	+	1.47929	5	338	02_WT_M9_stat3	UGUAACAACUACGAAAUUGUC	UACG	NP_418443.1:c.2324A>G	NP_418443.1:p.Y775C	Yes	metH	NP_418443.1			cobalamin-dependent methionine synthase

## Sheet: Supplementary Table 4
LB													M9
	Elog			Mlog			Stat			Pvalue (one-way ANOVA)				Elog			Mlog			Stat			Pvalue (one-way ANOVA)
apaG	1.32	0.76	1.08	0.74	0.76	1.07	2.16	2	1.88	0.0011			apaG	1.33	1.81	0.64	1.62	3.03	2.8	2.52	1.52	1.04	0.1787
bamA	0.08	0.03	0.13	0.27	0.18	0.27	0.14	2.37	1.34	0.1206			bamA	0.1	0.04	0.04	0.07	0.26	0.02	0.31	0.32	0.45	0.0129
clpB	2	1.49	0	0	0	0.57	0.79	3.74	1.49	0.2051			clpB	0.69	0.21	0.43	0.71	0.4	0.78	1.65	0.62	1.38	0.0852
hokB	88.37	75	80.43	88.59	89.47	89.01	91.02	92.36	87.5	0.0737			hokB	87.76	89.43	86.72	84.46	91.44	89.62	89.2	85.36	87.58	0.8615
hokC	4.69	5.13	7.14	6.06	3.23	3.88	16.1	28.01	18.01	0.0036			hokC	8.98	3.2	5.59	4.57	7.75	7.86	5	5.59	4.67	0.6306
hokD	1.6	6.67	2.44	3.33	3.19	1.86	17.28	20.25	17.45	<0.0001			hokD	4.07	3.27	2.29	3.39	4.3	3.6	4.1	3.97	1.9	0.7499
hokE	45.45	60	7.14	0	28.57	16.67	47.37	71.43	52.38	0.0952			hokE	26.09	28.26	16	23.14	20.18	34.02	22.67	27.37	30	0.8028
ptwF-as	37.5	21.43	9.09	0	12.5	0	12.5	33.33	27.27	0.1216			ptwF-as	3.33	5.26	6.45	15.69	14.29	6.52	14.81	0	14.63	0.3626
mazG	0.82	1.02	1.31	1.07	2.28	1.14	3.24	5.26	8.94	0.0269			mazG	0.57	0.53	0.48	2.1	0.6	0.59	1.09	0	0.85	0.5124
metH	0.44	0	0	0	0.76	0	4.19	5.26	8.7	0.0031			metH	0	0	1.23	0.16	0.71	1.08	0.48	0	1.48	0.8755
mfd	0.51	0.33	0.4	0.86	0	0.63	0.77	0.53	0.53	0.6939			mfd	0	0	0.18	0	1.55	1.34	0.29	0.22	0.84	0.1901
mpaA	0	0	4.08	0	2.38	0.88	2.87	3.06	0	0.8331			mpaA	0	0	0	0	0.39	0.65	0.92	0.78	0	0.2057
ppiD	4.61	3.03	2.07	1.95	2.3	3.42	2.5	2.08	1.34	0.3181			ppiD	1.42	0.63	2.98	1.14	1.54	1.62	1.07	1.29	1.79	0.8756
thrW-as	25	57.14	40	25	100	44.44	47.87	64.29	52.27	0.7081			thrW-as	30	5.56	9.09	15.63	24.24	29.03	26.92	40	22.22	0.2731
trxA-5P	7.69	18.75	0	16.67	18.18	27.08	10.98	10.24	10.38	0.1221			trxA-5P	4.88	3.03	8.28	4.17	9.85	4.61	12.12	5.21	8.71	0.4527
ycjX-5p	0	0	0	0	0	0	3.64	15.38	0	0.2343			ycjX-5p	1.52	1.54	0	3.01	2.86	1.71	0.92	4.23	1.68	0.3242
ynaI	6.1	1.16	2.16	1.83	2.96	1.47	1.08	0.78	0.65	0.2772			ynaI	1.2	2.29	2.4	2.03	3.06	5.38	1.82	2.54	3.88	0.3719
yncD	2.98	0.91	0.83	0	3.55	1.73	4.55	7.06	1.11	0.3021			yncD	1.54	0	6.67	1.09	2.52	1.75	3.39	1.54	5.88	0.6715
yraQ	4.95	3.02	8.08	0.91	1.51	2.12	4.17	10.42	1.54	0.2763			yraQ	0.5	0.5	1.04	1.07	1.21	0.86	1.54	1.88	1.85	0.0037

## Sheet: Supplementary Table 5
	LB			M9
Sample	Elog	Mlog	Stat	Elog	Mlog	Stat
1	82.0025	81.7699	94.525	73.9695	69.9168	79.4193
2	84.5757	85.9086	89.9408	73.2545	77.0951	77.3094
3	85.1604	83.807	85.3556	74.5523	73.9632	75.0538

## Sheet: Supplementary Table 6
Values used in Figure 3 - Stat vs Elog							Values used in SuppFigure 7 - Stat vs Mlog
	LB		M9					LB		M9
Transcript	Fold change	FDR p-value	Fold change	FDR p-value			Transcript	Fold change	FDR p-value	Fold change	FDR p-value
apaG	1.82	0.00511	-1.77	0.001			apaG	2.67	0.00015	-1.26	0.23
bamA	-4.26	1.48e-06	-1.21	0.45			bamA	-3.79	0.000214	-1.13	0.54
clpB	4.62	4.5e-06	1.74	0.01			clpB	5.9	3.29e-06	1.86	0.000115
hokB	4.18	8.46e-06	1.17	0.67			hokB	-1.27	0.5	-1.4	0.22
hokC	5.66	2.47e-12	1.43	0.11			hokC	5.83	1.77e-09	1.41	0.06
hokD	29.72	5.35e-33	3.48	2.76e-09			hokD	30.6	2.85e-27	1.73	0.00927
hokE	1.08	0.89	2.2	0.03			hokE	2.01	0.18	1.07	0.87
mazG	-1.02	0.93	-1.06	0.81			mazG	1.1	0.75	1.14	0.57
metH	-1.52	0.03	1.66	0.06			metH	-1.44	0.15	-1.53	0.05
mfd	-2.83	2.84e-10	1.22	0.52			mfd	-2.4	0.000495	1.11	0.75
mpaA	5.64	4.02e-17	1.6	0.02			mpaA	4.83	3.81e-10	-1.04	0.85
ppiD	-4.66	2.91e-05	-1.1	0.77			ppiD	-3.49	0.000137	-1.58	0.11
ptwF-as	-1.53	0.31	1.19	0.69			ptwF-as	1.25	0.63	1.01	0.98
tadA	-4.18	1.19e-08	1.47	0.07			tadA	-4.18	5.02e-08	1.33	0.16
thrW-as	11.89	8.71e-10	1.54	0.29			thrW-as	15.33	2.85e-11	-1.34	0.35
trxA-5p	43.83	7.49e-54	-1.53	0.08			trxA-5p	37.66	9.86e-37	-1.25	0.32
ycjX-5p	2.99	0.00363	1.92	0.03			ycjX-5p	3.2	0.00488	1.08	0.81
ynaI	-2.45	5.18e-05	-1.21	0.43			ynaI	-3.53	1.91e-06	1.61	0.02
yncD	-3.79	3.68e-13	-1.16	0.59			yncD	-2.33	0.000743	-1.06	0.79
yraQ	-2.84	8.69e-09	-1.08	0.83			yraQ	-3.19	1.66e-05	1.18	0.54
tRNA-Arg2	-20.71	2.32e-40	-2.8	9.4e-06			tRNA-Arg2	-11.6	2.8e-19	-3.43	8.68e-07

## Sheet: Supplementary Table 7
Expression of WT (MAS1081) vs CtRNA+ (TSS248)
Transcript	Fold change	P-value	WT (MAS1081)_1 (TPM)	WT (MAS1081)_2 (TPM)	WT (MAS1081)_3 (TPM)	CtRNA+ (TSS248)_1 (TPM)	CtRNA+ (TSS248)_2 (TPM)	CtRNA+ (TSS248)_3 (TPM)
tadA	1.04	0.82	66.71	60.77	59.14	55.71	58.31	64.46
tRNA-Arg2	2.4	0.00665	3866.46	5513.74	6357.14	2100.71	1948.72	2386.82
Expression of WT (TSS50) vs PtRNA+ (TSS253)
Transcript	Fold change	P-value	WT (TSS50)_1 (TPM)	WT (TSS50)_2 (TPM)	WT (TSS50)_3 (TPM)	PtRNA+ (TSS253)_1 (TPM)	PtRNA+ (TSS253)_2 (TPM)	PtRNA+ (TSS253)_3 (TPM)
tadA	-1.08	0.61	69.06	64.01	56.82	59.27	80.37	78.61
tRNA-Arg2	13.45	3.77e-23	22181.5	26293.2	29960.1	1961.33	1986.09	2228.39
Expression of WT (MAS1081) vs CtRNA- (MAS1100)
Name	Fold change	P-value	WT (TSS50)_1 (TPM)	WT (TSS50)_2 (TPM)	WT (TSS50)_3 (TPM)	CtRNA- (MAS1100)_1 (TPM)	CtRNA- (MAS1100)_2 (TPM)	CtRNA- (MAS1100)_3 (TPM)
tadA	1.05	0.74	373	443	684	514	451	455
tRNA-Arg2	-16.12	1.85e-31	4521	5755	6751	350	301	310

## Sheet: Supplementary Table 8
Chromosome	Region	Strand	Editing frequency (%)	Variant Read count	Coverage	Sample	Flanking sequence (for WebLogo)	4BaseMotif	Coding region change	Amino acid change	Non-synonymous	NC_000913_Gene	NC_000913_CDS	NC_000913_tRNA	NC_000913_rRNA	product (NC_000913_CDS)	product (NC_000913_tRNA)	product (NC_000913_rRNA)			Strain legend
NC_000913.3	16764	-	3.24675	5	154	WT (MAS1081)_1	UUCACGGCUUACGAAUCCGAG	UACG	NP_414559.1:c.197A>G; YP_025292.1:c.140A>G	NP_414559.1:p.Y66C; YP_025292.1:p.Y47C	Yes	hokC, mokC	YP_025292.1, NP_414559.1			protein HokC, regulatory protein MokC					MAS1081 (argVYZQ+)
NC_000913.3	16764	-	10.7056	44	411	WT (MAS1081)_2	UUCACGGCUUACGAAUCCGAG	UACG	NP_414559.1:c.197A>G; YP_025292.1:c.140A>G	YP_025292.1:p.Y47C; NP_414559.1:p.Y66C	Yes	hokC, mokC	YP_025292.1, NP_414559.1			protein HokC, regulatory protein MokC					TSS248 (argVYZQ+ and an additional copy of the serV-argVYZQ operon inserted at the araBAD locus)
NC_000913.3	16764	-	8.33333	23	276	WT (MAS1081)_3	UUCACGGCUUACGAAUCCGAG	UACG	NP_414559.1:c.197A>G; YP_025292.1:c.140A>G	NP_414559.1:p.Y66C; YP_025292.1:p.Y47C	Yes	hokC, mokC	YP_025292.1, NP_414559.1			protein HokC, regulatory protein MokC
NC_000913.3	16764	-	6.62983	24	362	CtRNA+ (TSS248)_1	UUCACGGCUUACGAAUCCGAG	UACG	NP_414559.1:c.197A>G; YP_025292.1:c.140A>G	YP_025292.1:p.Y47C; NP_414559.1:p.Y66C	Yes	hokC, mokC	YP_025292.1, NP_414559.1			protein HokC, regulatory protein MokC
NC_000913.3	16764	-	7.28291	26	357	CtRNA+ (TSS248)_2	UUCACGGCUUACGAAUCCGAG	UACG	NP_414559.1:c.197A>G; YP_025292.1:c.140A>G	YP_025292.1:p.Y47C; NP_414559.1:p.Y66C	Yes	hokC, mokC	YP_025292.1, NP_414559.1			protein HokC, regulatory protein MokC
NC_000913.3	16764	-	7.59076	23	303	CtRNA+ (TSS248)_3	UUCACGGCUUACGAAUCCGAG	UACG	NP_414559.1:c.197A>G; YP_025292.1:c.140A>G	YP_025292.1:p.Y47C; NP_414559.1:p.Y66C	Yes	hokC, mokC	YP_025292.1, NP_414559.1			protein HokC, regulatory protein MokC
NC_000913.3	51311	-	0.94697	5	528	WT (MAS1081)_1	CAGGGUCACUACGAAAUGAUC	UACG	NP_414592.1:c.296A>G	NP_414592.1:p.Y99C	Yes	apaG	NP_414592.1			DUF525 domain-containing protein ApaG
NC_000913.3	51311	-	1.54321	10	648	WT (MAS1081)_2	CAGGGUCACUACGAAAUGAUC	UACG	NP_414592.1:c.296A>G	NP_414592.1:p.Y99C	Yes	apaG	NP_414592.1			DUF525 domain-containing protein ApaG
NC_000913.3	51311	-	0.666667	5	750	WT (MAS1081)_3	CAGGGUCACUACGAAAUGAUC	UACG	NP_414592.1:c.296A>G	NP_414592.1:p.Y99C	Yes	apaG	NP_414592.1			DUF525 domain-containing protein ApaG
NC_000913.3	51311	-	1.46104	9	616	CtRNA+ (TSS248)_1	CAGGGUCACUACGAAAUGAUC	UACG	NP_414592.1:c.296A>G	NP_414592.1:p.Y99C	Yes	apaG	NP_414592.1			DUF525 domain-containing protein ApaG
NC_000913.3	51311	-	0.351494	2	569	CtRNA+ (TSS248)_2	CAGGGUCACUACGAAAUGAUC	UACG	NP_414592.1:c.296A>G	NP_414592.1:p.Y99C	Yes	apaG	NP_414592.1			DUF525 domain-containing protein ApaG
NC_000913.3	51311	-	0.26455	2	756	CtRNA+ (TSS248)_3	CAGGGUCACUACGAAAUGAUC	UACG	NP_414592.1:c.296A>G	NP_414592.1:p.Y99C	Yes	apaG	NP_414592.1			DUF525 domain-containing protein ApaG
NC_000913.3	262906	-	31.25	5	16	WT (MAS1081)_1	CCUUCGCAUUACGAAUGCGCU	UACG			-	thrW-as
NC_000913.3	262906	-	35	7	20	WT (MAS1081)_2	CCUUCGCAUUACGAAUGCGCU	UACG			-	thrW-as
NC_000913.3	262906	-	62.5	5	8	WT (MAS1081)_3	CCUUCGCAUUACGAAUGCGCU	UACG			-	thrW-as
NC_000913.3	262906	-	17.3913	4	23	CtRNA+ (TSS248)_1	CCUUCGCAUUACGAAUGCGCU	UACG			-	thrW-as
NC_000913.3	262906	-	38.7097	12	31	CtRNA+ (TSS248)_2	CCUUCGCAUUACGAAUGCGCU	UACG			-	thrW-as
NC_000913.3	262906	-	19.0476	4	21	CtRNA+ (TSS248)_3	CCUUCGCAUUACGAAUGCGCU	UACG			-	thrW-as
NC_000913.3	297214	-	13.0435	3	23	WT (MAS1081)_1	CCUUCGCAUUACGAAUGCGAU	UACG			-	ptwF-as
NC_000913.3	297214	-	16.6667	4	24	WT (MAS1081)_2	CCUUCGCAUUACGAAUGCGAU	UACG			-	ptwF-as
NC_000913.3	297214	-	6.25	1	16	WT (MAS1081)_3	CCUUCGCAUUACGAAUGCGAU	UACG			-	ptwF-as
NC_000913.3	297214	-	3.7037	1	27	CtRNA+ (TSS248)_1	CCUUCGCAUUACGAAUGCGAU	UACG			-	ptwF-as
NC_000913.3	297214	-	11.1111	3	27	CtRNA+ (TSS248)_2	CCUUCGCAUUACGAAUGCGAU	UACG			-	ptwF-as
NC_000913.3	297214	-	9.09091	3	33	CtRNA+ (TSS248)_3	CCUUCGCAUUACGAAUGCGAU	UACG			-	ptwF-as
NC_000913.3	462681	+	1.5625	20	1280	WT (MAS1081)_1	CAGAGCUACUACGACCAGCAU	UACG	NP_414975.1:c.767A>G	NP_414975.1:p.Y256C	Yes	ppiD	NP_414975.1			periplasmic folding chaperone
NC_000913.3	462681	+	1.30162	29	2228	WT (MAS1081)_2	CAGAGCUACUACGACCAGCAU	UACG	NP_414975.1:c.767A>G	NP_414975.1:p.Y256C	Yes	ppiD	NP_414975.1			periplasmic folding chaperone
NC_000913.3	462681	+	1.69154	34	2010	WT (MAS1081)_3	CAGAGCUACUACGACCAGCAU	UACG	NP_414975.1:c.767A>G	NP_414975.1:p.Y256C	Yes	ppiD	NP_414975.1			periplasmic folding chaperone
NC_000913.3	462681	+	1.69787	39	2297	CtRNA+ (TSS248)_1	CAGAGCUACUACGACCAGCAU	UACG	NP_414975.1:c.767A>G	NP_414975.1:p.Y256C	Yes	ppiD	NP_414975.1			periplasmic folding chaperone
NC_000913.3	462681	+	1.44636	36	2489	CtRNA+ (TSS248)_2	CAGAGCUACUACGACCAGCAU	UACG	NP_414975.1:c.767A>G	NP_414975.1:p.Y256C	Yes	ppiD	NP_414975.1			periplasmic folding chaperone
NC_000913.3	462681	+	1.91108	49	2564	CtRNA+ (TSS248)_3	CAGAGCUACUACGACCAGCAU	UACG	NP_414975.1:c.767A>G	NP_414975.1:p.Y256C	Yes	ppiD	NP_414975.1			periplasmic folding chaperone
NC_000913.3	607972	+	14.2857	1	7	WT (MAS1081)_1	GUUCUCGCUUACGAACCGAAG	UACG	YP_025295.1:c.137A>G	YP_025295.1:p.Y46C	Yes	hokE	YP_025295.1			protein HokE
NC_000913.3	607972	+	37.5	12	32	WT (MAS1081)_2	GUUCUCGCUUACGAACCGAAG	UACG	YP_025295.1:c.137A>G	YP_025295.1:p.Y46C	Yes	hokE	YP_025295.1			protein HokE
NC_000913.3	607972	+	33.3333	9	27	WT (MAS1081)_3	GUUCUCGCUUACGAACCGAAG	UACG	YP_025295.1:c.137A>G	YP_025295.1:p.Y46C	Yes	hokE	YP_025295.1			protein HokE
NC_000913.3	607972	+	17.3913	4	23	CtRNA+ (TSS248)_1	GUUCUCGCUUACGAACCGAAG	UACG	YP_025295.1:c.137A>G	YP_025295.1:p.Y46C	Yes	hokE	YP_025295.1			protein HokE
NC_000913.3	607972	+	18.6047	8	43	CtRNA+ (TSS248)_2	GUUCUCGCUUACGAACCGAAG	UACG	YP_025295.1:c.137A>G	YP_025295.1:p.Y46C	Yes	hokE	YP_025295.1			protein HokE
NC_000913.3	607972	+	9.09091	3	33	CtRNA+ (TSS248)_3	GUUCUCGCUUACGAACCGAAG	UACG	YP_025295.1:c.137A>G	YP_025295.1:p.Y46C	Yes	hokE	YP_025295.1			protein HokE
NC_000913.3	1395304	-	1.31579	1	76	WT (MAS1081)_1	UACCAAAAUUACGACCUUUGA	UACG	NP_415846.1:c.619A>G	NP_415846.1:p.T207A	Yes	ynaI	NP_415846.1			small conductance mechanosensitive channel YnaI
NC_000913.3	1395304	-	1.12994	2	177	WT (MAS1081)_2	UACCAAAAUUACGACCUUUGA	UACG	NP_415846.1:c.619A>G	NP_415846.1:p.T207A	Yes	ynaI	NP_415846.1			small conductance mechanosensitive channel YnaI
NC_000913.3	1395304	-	0.684932	1	146	WT (MAS1081)_3	UACCAAAAUUACGACCUUUGA	UACG	NP_415846.1:c.619A>G	NP_415846.1:p.T207A	Yes	ynaI	NP_415846.1			small conductance mechanosensitive channel YnaI
NC_000913.3	1395304	-	0	0	146	CtRNA+ (TSS248)_1	UACCAAAAUUACGACCUUUGA	UACG	NP_415846.1:c.619A>G	NP_415846.1:p.T207A	Yes	ynaI	NP_415846.1			small conductance mechanosensitive channel YnaI
NC_000913.3	1395304	-	0	0	129	CtRNA+ (TSS248)_2	UACCAAAAUUACGACCUUUGA	UACG	NP_415846.1:c.619A>G	NP_415846.1:p.T207A	Yes	ynaI	NP_415846.1			small conductance mechanosensitive channel YnaI
NC_000913.3	1395304	-	1.44928	2	138	CtRNA+ (TSS248)_3	UACCAAAAUUACGACCUUUGA	UACG	NP_415846.1:c.619A>G	NP_415846.1:p.T207A	Yes	ynaI	NP_415846.1			small conductance mechanosensitive channel YnaI
NC_000913.3	1491986	-	88.5802	287	324	WT (MAS1081)_1	CAAACGCUCUACGAACUGCGG	UACG	NP_415937.1:c.144A>G; YP_025301.1:c.86A>G	YP_025301.1:p.Y29C	Yes	hokB, mokB	YP_025301.1, NP_415937.1			toxin HokB, putative regulatory protein MokB
NC_000913.3	1491986	-	87.5683	641	732	WT (MAS1081)_2	CAAACGCUCUACGAACUGCGG	UACG	NP_415937.1:c.144A>G; YP_025301.1:c.86A>G	YP_025301.1:p.Y29C	Yes	hokB, mokB	YP_025301.1, NP_415937.1			toxin HokB, putative regulatory protein MokB
NC_000913.3	1491986	-	86.5828	413	477	WT (MAS1081)_3	CAAACGCUCUACGAACUGCGG	UACG	NP_415937.1:c.144A>G; YP_025301.1:c.86A>G	YP_025301.1:p.Y29C	Yes	hokB, mokB	YP_025301.1, NP_415937.1			toxin HokB, putative regulatory protein MokB
NC_000913.3	1491986	-	76.6316	364	475	CtRNA+ (TSS248)_1	CAAACGCUCUACGAACUGCGG	UACG	NP_415937.1:c.144A>G; YP_025301.1:c.86A>G	YP_025301.1:p.Y29C	Yes	hokB, mokB	YP_025301.1, NP_415937.1			toxin HokB, putative regulatory protein MokB
NC_000913.3	1491986	-	76.8707	565	735	CtRNA+ (TSS248)_2	CAAACGCUCUACGAACUGCGG	UACG	NP_415937.1:c.144A>G; YP_025301.1:c.86A>G	YP_025301.1:p.Y29C	Yes	hokB, mokB	YP_025301.1, NP_415937.1			toxin HokB, putative regulatory protein MokB
NC_000913.3	1491986	-	77.8846	486	624	CtRNA+ (TSS248)_3	CAAACGCUCUACGAACUGCGG	UACG	NP_415937.1:c.144A>G; YP_025301.1:c.86A>G	YP_025301.1:p.Y29C	Yes	hokB, mokB	YP_025301.1, NP_415937.1			toxin HokB, putative regulatory protein MokB
NC_000913.3	1645135	-	8.10811	12	148	WT (MAS1081)_1	UUCACAGCUUACGAACCUGAG	UACG	NP_416080.1:c.140A>G	NP_416080.1:p.Y47C	Yes	hokD	NP_416080.1			toxic protein HokD
NC_000913.3	1645135	-	3.5443	14	395	WT (MAS1081)_2	UUCACAGCUUACGAACCUGAG	UACG	NP_416080.1:c.140A>G	NP_416080.1:p.Y47C	Yes	hokD	NP_416080.1			toxic protein HokD
NC_000913.3	1645135	-	4.86726	11	226	WT (MAS1081)_3	UUCACAGCUUACGAACCUGAG	UACG	NP_416080.1:c.140A>G	NP_416080.1:p.Y47C	Yes	hokD	NP_416080.1			toxic protein HokD
NC_000913.3	1645135	-	2.8133	11	391	CtRNA+ (TSS248)_1	UUCACAGCUUACGAACCUGAG	UACG	NP_416080.1:c.140A>G	NP_416080.1:p.Y47C	Yes	hokD	NP_416080.1			toxic protein HokD
NC_000913.3	1645135	-	2.57511	12	466	CtRNA+ (TSS248)_2	UUCACAGCUUACGAACCUGAG	UACG	NP_416080.1:c.140A>G	NP_416080.1:p.Y47C	Yes	hokD	NP_416080.1			toxic protein HokD
NC_000913.3	1645135	-	2.68657	9	335	CtRNA+ (TSS248)_3	UUCACAGCUUACGAACCUGAG	UACG	NP_416080.1:c.140A>G	NP_416080.1:p.Y47C	Yes	hokD	NP_416080.1			toxic protein HokD
NC_000913.3	2817826	-	81.1209	275	339	WT (MAS1081)_1	GUACUCGGCUACGAACCGAGC	UACG			-	argQ		argQ			tRNA-Arg
NC_000913.3	2817826	-	81.0938	519	640	WT (MAS1081)_2	GUACUCGGCUACGAACCGAGC	UACG			-	argQ		argQ			tRNA-Arg
NC_000913.3	2817826	-	77.6989	547	704	WT (MAS1081)_3	GUACUCGGCUACGAACCGAGC	UACG			-	argQ		argQ			tRNA-Arg
NC_000913.3	2817826	-	62.6492	1050	1676	CtRNA+ (TSS248)_1	GUACUCGGCUACGAACCGAGC	UACG			-	argQ		argQ			tRNA-Arg
NC_000913.3	2817826	-	65.6961	1444	2198	CtRNA+ (TSS248)_2	GUACUCGGCUACGAACCGAGC	UACG			-	argQ		argQ			tRNA-Arg
NC_000913.3	2817826	-	67.1663	1882	2802	CtRNA+ (TSS248)_3	GUACUCGGCUACGAACCGAGC	UACG			-	argQ		argQ			tRNA-Arg
NC_000913.3	2818101	-	76.087	805	1058	WT (MAS1081)_1	GUACUCGGCUACGAACCGAGC	UACG			-	argZ		argZ			tRNA-Arg
NC_000913.3	2818101	-	81.6349	1498	1835	WT (MAS1081)_2	GUACUCGGCUACGAACCGAGC	UACG			-	argZ		argZ			tRNA-Arg
NC_000913.3	2818101	-	77.2854	1657	2144	WT (MAS1081)_3	GUACUCGGCUACGAACCGAGC	UACG			-	argZ		argZ			tRNA-Arg
NC_000913.3	2818101	-	66.5716	2567	3856	CtRNA+ (TSS248)_1	GUACUCGGCUACGAACCGAGC	UACG			-	argZ		argZ			tRNA-Arg
NC_000913.3	2818101	-	68.5286	3386	4941	CtRNA+ (TSS248)_2	GUACUCGGCUACGAACCGAGC	UACG			-	argZ		argZ			tRNA-Arg
NC_000913.3	2818101	-	67.0079	3993	5959	CtRNA+ (TSS248)_3	GUACUCGGCUACGAACCGAGC	UACG			-	argZ		argZ			tRNA-Arg
NC_000913.3	2818240	-	80.5258	1501	1864	WT (MAS1081)_1	GUACUCGGCUACGAACCGAGC	UACG			-	argY		argY			tRNA-Arg
NC_000913.3	2818240	-	83.5945	2721	3255	WT (MAS1081)_2	GUACUCGGCUACGAACCGAGC	UACG			-	argY		argY			tRNA-Arg
NC_000913.3	2818240	-	78.7747	2906	3689	WT (MAS1081)_3	GUACUCGGCUACGAACCGAGC	UACG			-	argY		argY			tRNA-Arg
NC_000913.3	2818240	-	68.8803	4263	6189	CtRNA+ (TSS248)_1	GUACUCGGCUACGAACCGAGC	UACG			-	argY		argY			tRNA-Arg
NC_000913.3	2818240	-	69.438	5696	8203	CtRNA+ (TSS248)_2	GUACUCGGCUACGAACCGAGC	UACG			-	argY		argY			tRNA-Arg
NC_000913.3	2818240	-	69.4202	6765	9745	CtRNA+ (TSS248)_3	GUACUCGGCUACGAACCGAGC	UACG			-	argY		argY			tRNA-Arg
NC_000913.3	2818515	-	75.0988	3040	4048	WT (MAS1081)_1	GUACUCGGCUACGAACCGAGC	UACG			-	argV		argV			tRNA-Arg
NC_000913.3	2818515	-	79.671	5957	7477	WT (MAS1081)_2	GUACUCGGCUACGAACCGAGC	UACG			-	argV		argV			tRNA-Arg
NC_000913.3	2818515	-	76.7944	6013	7830	WT (MAS1081)_3	GUACUCGGCUACGAACCGAGC	UACG			-	argV		argV			tRNA-Arg
NC_000913.3	2818515	-	68.2482	10414	15259	CtRNA+ (TSS248)_1	GUACUCGGCUACGAACCGAGC	UACG			-	argV		argV			tRNA-Arg
NC_000913.3	2818515	-	66.2968	12725	19194	CtRNA+ (TSS248)_2	GUACUCGGCUACGAACCGAGC	UACG			-	argV		argV			tRNA-Arg
NC_000913.3	2818515	-	64.6939	13708	21189	CtRNA+ (TSS248)_3	GUACUCGGCUACGAACCGAGC	UACG			-	argV		argV			tRNA-Arg
NC_000913.3	3206048	-	2.75862	4	145	WT (MAS1081)_1	CAACGUUGUUACGAACAUGCG	UACG	NP_417532.1:c.209A>G	NP_417532.1:p.Y70C	Yes	ttdR	NP_417532.1			DNA-binding transcriptional activator Dan
NC_000913.3	3206048	-	4.62725	18	389	WT (MAS1081)_2	CAACGUUGUUACGAACAUGCG	UACG	NP_417532.1:c.209A>G	NP_417532.1:p.Y70C	Yes	ttdR	NP_417532.1			DNA-binding transcriptional activator Dan
NC_000913.3	3206048	-	8.01688	19	237	WT (MAS1081)_3	CAACGUUGUUACGAACAUGCG	UACG	NP_417532.1:c.209A>G	NP_417532.1:p.Y70C	Yes	ttdR	NP_417532.1			DNA-binding transcriptional activator Dan
NC_000913.3	3206048	-	3.14233	17	541	CtRNA+ (TSS248)_1	CAACGUUGUUACGAACAUGCG	UACG	NP_417532.1:c.209A>G	NP_417532.1:p.Y70C	Yes	ttdR	NP_417532.1			DNA-binding transcriptional activator Dan
NC_000913.3	3206048	-	5.54324	25	451	CtRNA+ (TSS248)_2	CAACGUUGUUACGAACAUGCG	UACG	NP_417532.1:c.209A>G	NP_417532.1:p.Y70C	Yes	ttdR	NP_417532.1			DNA-binding transcriptional activator Dan
NC_000913.3	3206048	-	5.96491	17	285	CtRNA+ (TSS248)_3	CAACGUUGUUACGAACAUGCG	UACG	NP_417532.1:c.209A>G	NP_417532.1:p.Y70C	Yes	ttdR	NP_417532.1			DNA-binding transcriptional activator Dan
NC_000913.3	3485194	-	0	0	20	WT (MAS1081)_1	CUUCCAGAUUACGAAAAUGGA	UACG			-	prkB-as
NC_000913.3	3485194	-	6.32911	5	79	WT (MAS1081)_2	CUUCCAGAUUACGAAAAUGGA	UACG			-	prkB-as
NC_000913.3	3485194	-	1.78571	1	56	WT (MAS1081)_3	CUUCCAGAUUACGAAAAUGGA	UACG			-	prkB-as
NC_000913.3	3485194	-	2.46914	2	81	CtRNA+ (TSS248)_1	CUUCCAGAUUACGAAAAUGGA	UACG			-	prkB-as
NC_000913.3	3485194	-	0	0	97	CtRNA+ (TSS248)_2	CUUCCAGAUUACGAAAAUGGA	UACG			-	prkB-as
NC_000913.3	3485194	-	2.40964	2	83	CtRNA+ (TSS248)_3	CUUCCAGAUUACGAAAAUGGA	UACG			-	prkB-as
NC_000913.3	3908325	+	40	2	5	WT (MAS1081)_1	AGUUCAAAUUACGAACCUGAA	UACG				pstB-as	NP_418181.1
NC_000913.3	3908325	+	31.5789	6	19	WT (MAS1081)_2	AGUUCAAAUUACGAACCUGAA	UACG				pstB-as
NC_000913.3	3908325	+	31.25	5	16	WT (MAS1081)_3	AGUUCAAAUUACGAACCUGAA	UACG				pstB-as
NC_000913.3	3908325	+	24	6	25	CtRNA+ (TSS248)_1	AGUUCAAAUUACGAACCUGAA	UACG				pstB-as
NC_000913.3	3908325	+	6.25	1	16	CtRNA+ (TSS248)_2	AGUUCAAAUUACGAACCUGAA	UACG				pstB-as
NC_000913.3	3908325	+	22.7273	5	22	CtRNA+ (TSS248)_3	AGUUCAAAUUACGAACCUGAA	UACG				pstB-as
NC_000913.3	3965663	+	0	0	19	WT (MAS1081)_1	CUAUUGCUUUACGAAAGCGUA	UACG			-	trxA-5P
NC_000913.3	3965663	+	1.36986	1	73	WT (MAS1081)_2	CUAUUGCUUUACGAAAGCGUA	UACG			-	trxA-5P
NC_000913.3	3965663	+	0	0	17	WT (MAS1081)_3	CUAUUGCUUUACGAAAGCGUA	UACG			-	trxA-5P
NC_000913.3	3965663	+	0	0	40	CtRNA+ (TSS248)_1	CUAUUGCUUUACGAAAGCGUA	UACG			-	trxA-5P
NC_000913.3	3965663	+	6.52174	3	46	CtRNA+ (TSS248)_2	CUAUUGCUUUACGAAAGCGUA	UACG			-	trxA-5P
NC_000913.3	3965663	+	0	0	27	CtRNA+ (TSS248)_3	CUAUUGCUUUACGAAAGCGUA	UACG			-	trxA-5P

## Sheet: Supplementary Table 9
RNA	WT			CtRNA+			F.test	T.test	Welch's correction?	FDR (Benjamini and Hochberg)
apaG	0.94697	1.54321	0.666667	1.46104	0.351494	0.26455	0.620972	0.481096	No	0.614241
hokB	88.5803	87.5683	86.5828	76.6316	76.8708	77.8846	0.614622	0.000112688	No	0.001582
hokC	3.24675	10.7056	8.33333	6.62983	7.28291	7.59076	0.0326182	0.916872	Yes	0.916872
hokD	8.10811	3.5443	4.86726	2.8133	2.57511	2.68657	0.00513885	0.173179	Yes	0.484901
hokE	14.2857	37.5	33.3333	17.3913	18.6046	9.09091	0.297938	0.160035	No	0.484901
ptwF-as	13.0435	16.6667	6.25	3.7037	11.1111	9.09091	0.687936	0.346503	No	0.60638
ppiD	1.5625	1.30162	1.69154	1.69787	1.44636	1.91108	0.843408	0.399052	No	0.614241
prkB-as	0	6.32911	1.78571	2.46914	0	2.40964	0.314175	0.626914	No	0.7314
pstB-as	40	31.5789	31.25	24	6.25	22.7273	0.401172	0.0601045	No	0.280485
thrW-as	31.25	35	62.5	17.3913	38.7097	19.0476	0.65142	0.210645	No	0.491505
trxA-5P	0	1.36986	0	0	6.52174	0	0.0845099	0.482618	No	0.614241
ttdR	2.75862	4.62725	8.01688	3.14233	5.54324	5.96491	0.492013	0.894326	No	0.916872
ynaI	1.31579	1.12994	0.684932	0	0	1.44928	0.261026	0.340199	No	0.60638
tRNA-Arg2	76.9052	80.9798	77.4205	67.8058	67.3239	66.3761	0.194093	0.00112066	No	0.007847

## Sheet: Supplementary Table 10
Chromosome	Region	Strand	Editing frequency (%)	Variant Read count	Coverage	Sample	Flanking sequence (for WebLogo)	4BaseMotif	Coding region change	Amino acid change	Non-synonymous	NC_000913_Gene	NC_000913_CDS	NC_000913_tRNA	NC_000913_rRNA	product (NC_000913_CDS)	product (NC_000913_tRNA)	product (NC_000913_rRNA)			Strain legend
NC_000913.3	16764	-	8.7963	19	216	WT (TSS50)_1	UUCACGGCUUACGAAUCCGAG	UACG	NP_414559.1:c.197A>G; YP_025292.1:c.140A>G	NP_414559.1:p.Y66C; YP_025292.1:p.Y47C	Yes	hokC, mokC	YP_025292.1, NP_414559.1			protein HokC, regulatory protein MokC					TSS50 (MAS1081 + empty vector, based on pBAD24 plasmid, but transcription of inserts occur from the ptac promoter inducible by IPTG)
NC_000913.3	16764	-	9.88701	35	354	WT (TSS50)_2	UUCACGGCUUACGAAUCCGAG	UACG	NP_414559.1:c.197A>G; YP_025292.1:c.140A>G	YP_025292.1:p.Y47C; NP_414559.1:p.Y66C	Yes	hokC, mokC	YP_025292.1, NP_414559.1			protein HokC, regulatory protein MokC					TSS253 (MAS1081 +one copy of argV, based on pBAD24 plasmid, but transcription of inserts occur from the ptac promoter inducible by IPTG)
NC_000913.3	16764	-	6.4	16	250	WT (TSS50)_3	UUCACGGCUUACGAAUCCGAG	UACG	NP_414559.1:c.197A>G; YP_025292.1:c.140A>G	NP_414559.1:p.Y66C; YP_025292.1:p.Y47C	Yes	hokC, mokC	YP_025292.1, NP_414559.1			protein HokC, regulatory protein MokC
NC_000913.3	16764	-	6.52174	18	276	PtRNA+ (TSS253)_1	UUCACGGCUUACGAAUCCGAG	UACG	NP_414559.1:c.197A>G; YP_025292.1:c.140A>G	YP_025292.1:p.Y47C; NP_414559.1:p.Y66C	Yes	hokC, mokC	YP_025292.1, NP_414559.1			protein HokC, regulatory protein MokC
NC_000913.3	16764	-	5.76923	18	312	PtRNA+ (TSS253)_2	UUCACGGCUUACGAAUCCGAG	UACG	NP_414559.1:c.197A>G; YP_025292.1:c.140A>G	NP_414559.1:p.Y66C; YP_025292.1:p.Y47C	Yes	hokC, mokC	YP_025292.1, NP_414559.1			protein HokC, regulatory protein MokC
NC_000913.3	16764	-	5.91549	21	355	PtRNA+ (TSS253)_3	UUCACGGCUUACGAAUCCGAG	UACG	NP_414559.1:c.197A>G; YP_025292.1:c.140A>G	YP_025292.1:p.Y47C; NP_414559.1:p.Y66C	Yes	hokC, mokC	YP_025292.1, NP_414559.1			protein HokC, regulatory protein MokC
NC_000913.3	51311	-	0.595238	3	504	WT (TSS50)_1	CAGGGUCACUACGAAAUGAUC	UACG	NP_414592.1:c.296A>G	NP_414592.1:p.Y99C	Yes	apaG	NP_414592.1			DUF525 domain-containing protein ApaG
NC_000913.3	51311	-	1.81219	11	607	WT (TSS50)_2	CAGGGUCACUACGAAAUGAUC	UACG	NP_414592.1:c.296A>G	NP_414592.1:p.Y99C	Yes	apaG	NP_414592.1			DUF525 domain-containing protein ApaG
NC_000913.3	51311	-	1.32743	9	678	WT (TSS50)_3	CAGGGUCACUACGAAAUGAUC	UACG	NP_414592.1:c.296A>G	NP_414592.1:p.Y99C	Yes	apaG	NP_414592.1			DUF525 domain-containing protein ApaG
NC_000913.3	51311	-	1.10092	6	545	PtRNA+ (TSS253)_1	CAGGGUCACUACGAAAUGAUC	UACG	NP_414592.1:c.296A>G	NP_414592.1:p.Y99C	Yes	apaG	NP_414592.1			DUF525 domain-containing protein ApaG
NC_000913.3	51311	-	0.193798	1	516	PtRNA+ (TSS253)_2	CAGGGUCACUACGAAAUGAUC	UACG	NP_414592.1:c.296A>G	NP_414592.1:p.Y99C	Yes	apaG	NP_414592.1			DUF525 domain-containing protein ApaG
NC_000913.3	51311	-	1.29683	9	694	PtRNA+ (TSS253)_3	CAGGGUCACUACGAAAUGAUC	UACG	NP_414592.1:c.296A>G	NP_414592.1:p.Y99C	Yes	apaG	NP_414592.1			DUF525 domain-containing protein ApaG
NC_000913.3	262906	-	50	4	8	WT (TSS50)_1	CCUUCGCAUUACGAAUGCGCU	UACG			-	thrW-as
NC_000913.3	262906	-	20	3	15	WT (TSS50)_2	CCUUCGCAUUACGAAUGCGCU	UACG			-	thrW-as
NC_000913.3	262906	-	35.2941	6	17	WT (TSS50)_3	CCUUCGCAUUACGAAUGCGCU	UACG			-	thrW-as
NC_000913.3	262906	-	0	0	10	PtRNA+ (TSS253)_1	CCUUCGCAUUACGAAUGCGCU	UACG			-	thrW-as
NC_000913.3	262906	-	15	3	20	PtRNA+ (TSS253)_2	CCUUCGCAUUACGAAUGCGCU	UACG			-	thrW-as
NC_000913.3	262906	-	23.5294	4	17	PtRNA+ (TSS253)_3	CCUUCGCAUUACGAAUGCGCU	UACG			-	thrW-as
NC_000913.3	297214	-	11.7647	2	17	WT (TSS50)_1	CCUUCGCAUUACGAAUGCGAU	UACG			-	ptwF-as
NC_000913.3	297214	-	12.2449	6	49	WT (TSS50)_2	CCUUCGCAUUACGAAUGCGAU	UACG			-	ptwF-as
NC_000913.3	297214	-	28.5714	6	21	WT (TSS50)_3	CCUUCGCAUUACGAAUGCGAU	UACG			-	ptwF-as
NC_000913.3	297214	-	0	0	20	PtRNA+ (TSS253)_1	CCUUCGCAUUACGAAUGCGAU	UACG			-	ptwF-as
NC_000913.3	297214	-	0	0	23	PtRNA+ (TSS253)_2	CCUUCGCAUUACGAAUGCGAU	UACG			-	ptwF-as
NC_000913.3	297214	-	9.09091	3	33	PtRNA+ (TSS253)_3	CCUUCGCAUUACGAAUGCGAU	UACG			-	ptwF-as
NC_000913.3	462681	+	1.39431	25	1793	WT (TSS50)_1	CAGAGCUACUACGACCAGCAU	UACG	NP_414975.1:c.767A>G	NP_414975.1:p.Y256C	Yes	ppiD	NP_414975.1			periplasmic folding chaperone
NC_000913.3	462681	+	1.5618	35	2241	WT (TSS50)_2	CAGAGCUACUACGACCAGCAU	UACG	NP_414975.1:c.767A>G	NP_414975.1:p.Y256C	Yes	ppiD	NP_414975.1			periplasmic folding chaperone
NC_000913.3	462681	+	2.22707	51	2290	WT (TSS50)_3	CAGAGCUACUACGACCAGCAU	UACG	NP_414975.1:c.767A>G	NP_414975.1:p.Y256C	Yes	ppiD	NP_414975.1			periplasmic folding chaperone
NC_000913.3	462681	+	1.0351	23	2222	PtRNA+ (TSS253)_1	CAGAGCUACUACGACCAGCAU	UACG	NP_414975.1:c.767A>G	NP_414975.1:p.Y256C	Yes	ppiD	NP_414975.1			periplasmic folding chaperone
NC_000913.3	462681	+	1.51515	27	1782	PtRNA+ (TSS253)_2	CAGAGCUACUACGACCAGCAU	UACG	NP_414975.1:c.767A>G	NP_414975.1:p.Y256C	Yes	ppiD	NP_414975.1			periplasmic folding chaperone
NC_000913.3	462681	+	0.682749	15	2197	PtRNA+ (TSS253)_3	CAGAGCUACUACGACCAGCAU	UACG	NP_414975.1:c.767A>G	NP_414975.1:p.Y256C	Yes	ppiD	NP_414975.1			periplasmic folding chaperone
NC_000913.3	607972	+	37.5	3	8	WT (TSS50)_1	GUUCUCGCUUACGAACCGAAG	UACG	YP_025295.1:c.137A>G	YP_025295.1:p.Y46C	Yes	hokE	YP_025295.1			protein HokE
NC_000913.3	607972	+	48.4848	16	33	WT (TSS50)_2	GUUCUCGCUUACGAACCGAAG	UACG	YP_025295.1:c.137A>G	YP_025295.1:p.Y46C	Yes	hokE	YP_025295.1			protein HokE
NC_000913.3	607972	+	26.9231	7	26	WT (TSS50)_3	GUUCUCGCUUACGAACCGAAG	UACG	YP_025295.1:c.137A>G	YP_025295.1:p.Y46C	Yes	hokE	YP_025295.1			protein HokE
NC_000913.3	607972	+	40.9091	9	22	PtRNA+ (TSS253)_1	GUUCUCGCUUACGAACCGAAG	UACG	YP_025295.1:c.137A>G	YP_025295.1:p.Y46C	Yes	hokE	YP_025295.1			protein HokE
NC_000913.3	607972	+	47.5	19	40	PtRNA+ (TSS253)_2	GUUCUCGCUUACGAACCGAAG	UACG	YP_025295.1:c.137A>G	YP_025295.1:p.Y46C	Yes	hokE	YP_025295.1			protein HokE
NC_000913.3	607972	+	21.4286	6	28	PtRNA+ (TSS253)_3	GUUCUCGCUUACGAACCGAAG	UACG	YP_025295.1:c.137A>G	YP_025295.1:p.Y46C	Yes	hokE	YP_025295.1			protein HokE
NC_000913.3	1395304	-	0	0	113	WT (TSS50)_1	UACCAAAAUUACGACCUUUGA	UACG	NP_415846.1:c.619A>G	NP_415846.1:p.T207A	Yes	ynaI	NP_415846.1			small conductance mechanosensitive channel YnaI
NC_000913.3	1395304	-	1.97368	3	152	WT (TSS50)_2	UACCAAAAUUACGACCUUUGA	UACG	NP_415846.1:c.619A>G	NP_415846.1:p.T207A	Yes	ynaI	NP_415846.1			small conductance mechanosensitive channel YnaI
NC_000913.3	1395304	-	3.53982	4	113	WT (TSS50)_3	UACCAAAAUUACGACCUUUGA	UACG	NP_415846.1:c.619A>G	NP_415846.1:p.T207A	Yes	ynaI	NP_415846.1			small conductance mechanosensitive channel YnaI
NC_000913.3	1395304	-	0.543478	1	184	PtRNA+ (TSS253)_1	UACCAAAAUUACGACCUUUGA	UACG	NP_415846.1:c.619A>G	NP_415846.1:p.T207A	Yes	ynaI	NP_415846.1			small conductance mechanosensitive channel YnaI
NC_000913.3	1395304	-	0	0	157	PtRNA+ (TSS253)_2	UACCAAAAUUACGACCUUUGA	UACG	NP_415846.1:c.619A>G	NP_415846.1:p.T207A	Yes	ynaI	NP_415846.1			small conductance mechanosensitive channel YnaI
NC_000913.3	1395304	-	1.97368	3	152	PtRNA+ (TSS253)_3	UACCAAAAUUACGACCUUUGA	UACG	NP_415846.1:c.619A>G	NP_415846.1:p.T207A	Yes	ynaI	NP_415846.1			small conductance mechanosensitive channel YnaI
NC_000913.3	1491986	-	84.3666	313	371	WT (TSS50)_1	CAAACGCUCUACGAACUGCGG	UACG	NP_415937.1:c.144A>G; YP_025301.1:c.86A>G	YP_025301.1:p.Y29C	Yes	hokB, mokB	YP_025301.1, NP_415937.1			toxin HokB, putative regulatory protein MokB
NC_000913.3	1491986	-	87.2596	363	416	WT (TSS50)_2	CAAACGCUCUACGAACUGCGG	UACG	NP_415937.1:c.144A>G; YP_025301.1:c.86A>G	YP_025301.1:p.Y29C	Yes	hokB, mokB	YP_025301.1, NP_415937.1			toxin HokB, putative regulatory protein MokB
NC_000913.3	1491986	-	89.9351	277	308	WT (TSS50)_3	CAAACGCUCUACGAACUGCGG	UACG	NP_415937.1:c.144A>G; YP_025301.1:c.86A>G	YP_025301.1:p.Y29C	Yes	hokB, mokB	YP_025301.1, NP_415937.1			toxin HokB, putative regulatory protein MokB
NC_000913.3	1491986	-	74.1602	287	387	PtRNA+ (TSS253)_1	CAAACGCUCUACGAACUGCGG	UACG	NP_415937.1:c.144A>G; YP_025301.1:c.86A>G	YP_025301.1:p.Y29C	Yes	hokB, mokB	YP_025301.1, NP_415937.1			toxin HokB, putative regulatory protein MokB
NC_000913.3	1491986	-	77.7538	360	463	PtRNA+ (TSS253)_2	CAAACGCUCUACGAACUGCGG	UACG	NP_415937.1:c.144A>G; YP_025301.1:c.86A>G	YP_025301.1:p.Y29C	Yes	hokB, mokB	YP_025301.1, NP_415937.1			toxin HokB, putative regulatory protein MokB
NC_000913.3	1491986	-	79.8434	408	511	PtRNA+ (TSS253)_3	CAAACGCUCUACGAACUGCGG	UACG	NP_415937.1:c.144A>G; YP_025301.1:c.86A>G	YP_025301.1:p.Y29C	Yes	hokB, mokB	YP_025301.1, NP_415937.1			toxin HokB, putative regulatory protein MokB
NC_000913.3	1645135	-	4.92611	10	203	WT (TSS50)_1	UUCACAGCUUACGAACCUGAG	UACG	NP_416080.1:c.140A>G	NP_416080.1:p.Y47C	Yes	hokD	NP_416080.1			toxic protein HokD
NC_000913.3	1645135	-	3.81356	9	236	WT (TSS50)_2	UUCACAGCUUACGAACCUGAG	UACG	NP_416080.1:c.140A>G	NP_416080.1:p.Y47C	Yes	hokD	NP_416080.1			toxic protein HokD
NC_000913.3	1645135	-	2.32558	4	172	WT (TSS50)_3	UUCACAGCUUACGAACCUGAG	UACG	NP_416080.1:c.140A>G	NP_416080.1:p.Y47C	Yes	hokD	NP_416080.1			toxic protein HokD
NC_000913.3	1645135	-	7.90514	20	253	PtRNA+ (TSS253)_1	UUCACAGCUUACGAACCUGAG	UACG	NP_416080.1:c.140A>G	NP_416080.1:p.Y47C	Yes	hokD	NP_416080.1			toxic protein HokD
NC_000913.3	1645135	-	4.28571	12	280	PtRNA+ (TSS253)_2	UUCACAGCUUACGAACCUGAG	UACG	NP_416080.1:c.140A>G	NP_416080.1:p.Y47C	Yes	hokD	NP_416080.1			toxic protein HokD
NC_000913.3	1645135	-	6.10169	18	295	PtRNA+ (TSS253)_3	UUCACAGCUUACGAACCUGAG	UACG	NP_416080.1:c.140A>G	NP_416080.1:p.Y47C	Yes	hokD	NP_416080.1			toxic protein HokD
NC_000913.3	2817826	-	80.6593	367	455	WT (TSS50)_1	GUACUCGGCUACGAACCGAGC	UACG			-	argQ		argQ			tRNA-Arg
NC_000913.3	2817826	-	82.0643	485	591	WT (TSS50)_2	GUACUCGGCUACGAACCGAGC	UACG			-	argQ		argQ			tRNA-Arg
NC_000913.3	2817826	-	83.8449	519	619	WT (TSS50)_3	GUACUCGGCUACGAACCGAGC	UACG			-	argQ		argQ			tRNA-Arg
NC_000913.3	2817826	-	71.875	368	512	PtRNA+ (TSS253)_1	GUACUCGGCUACGAACCGAGC	UACG			-	argQ		argQ			tRNA-Arg
NC_000913.3	2817826	-	72.6852	314	432	PtRNA+ (TSS253)_2	GUACUCGGCUACGAACCGAGC	UACG			-	argQ		argQ			tRNA-Arg
NC_000913.3	2817826	-	67.5291	522	773	PtRNA+ (TSS253)_3	GUACUCGGCUACGAACCGAGC	UACG			-	argQ		argQ			tRNA-Arg
NC_000913.3	2818101	-	79.8033	1055	1322	WT (TSS50)_1	GUACUCGGCUACGAACCGAGC	UACG			-	argZ		argZ			tRNA-Arg
NC_000913.3	2818101	-	82.3597	1438	1746	WT (TSS50)_2	GUACUCGGCUACGAACCGAGC	UACG			-	argZ		argZ			tRNA-Arg
NC_000913.3	2818101	-	82.1893	1389	1690	WT (TSS50)_3	GUACUCGGCUACGAACCGAGC	UACG			-	argZ		argZ			tRNA-Arg
NC_000913.3	2818101	-	73.6122	915	1243	PtRNA+ (TSS253)_1	GUACUCGGCUACGAACCGAGC	UACG			-	argZ		argZ			tRNA-Arg
NC_000913.3	2818101	-	72.5806	990	1364	PtRNA+ (TSS253)_2	GUACUCGGCUACGAACCGAGC	UACG			-	argZ		argZ			tRNA-Arg
NC_000913.3	2818101	-	72.9412	1674	2295	PtRNA+ (TSS253)_3	GUACUCGGCUACGAACCGAGC	UACG			-	argZ		argZ			tRNA-Arg
NC_000913.3	2818240	-	81.1744	1811	2231	WT (TSS50)_1	GUACUCGGCUACGAACCGAGC	UACG			-	argY		argY			tRNA-Arg
NC_000913.3	2818240	-	82.8877	2480	2992	WT (TSS50)_2	GUACUCGGCUACGAACCGAGC	UACG			-	argY		argY			tRNA-Arg
NC_000913.3	2818240	-	80.2783	2308	2875	WT (TSS50)_3	GUACUCGGCUACGAACCGAGC	UACG			-	argY		argY			tRNA-Arg
NC_000913.3	2818240	-	71.3622	2918	4089	PtRNA+ (TSS253)_1	GUACUCGGCUACGAACCGAGC	UACG			-	argY		argY			tRNA-Arg
NC_000913.3	2818240	-	69.3193	3554	5127	PtRNA+ (TSS253)_2	GUACUCGGCUACGAACCGAGC	UACG			-	argY		argY			tRNA-Arg
NC_000913.3	2818240	-	67.6618	4306	6364	PtRNA+ (TSS253)_3	GUACUCGGCUACGAACCGAGC	UACG			-	argY		argY			tRNA-Arg
NC_000913.3	2818515	-	77.5205	3683	4751	WT (TSS50)_1	GUACUCGGCUACGAACCGAGC	UACG			-	argV		argV			tRNA-Arg
NC_000913.3	2818515	-	78.7971	5712	7249	WT (TSS50)_2	GUACUCGGCUACGAACCGAGC	UACG			-	argV		argV			tRNA-Arg
NC_000913.3	2818515	-	77.5016	4988	6436	WT (TSS50)_3	GUACUCGGCUACGAACCGAGC	UACG			-	argV		argV			tRNA-Arg
NC_000913.3	2818515	-	69.7812	3540	5073	PtRNA+ (TSS253)_1	GUACUCGGCUACGAACCGAGC	UACG			-	argV		argV			tRNA-Arg
NC_000913.3	2818515	-	72.2429	4651	6438	PtRNA+ (TSS253)_2	GUACUCGGCUACGAACCGAGC	UACG			-	argV		argV			tRNA-Arg
NC_000913.3	2818515	-	70.7306	6080	8596	PtRNA+ (TSS253)_3	GUACUCGGCUACGAACCGAGC	UACG			-	argV		argV			tRNA-Arg
NC_000913.3	3206048	-	9.52381	34	357	WT (TSS50)_1	CAACGUUGUUACGAACAUGCG	UACG	NP_417532.1:c.209A>G	NP_417532.1:p.Y70C	Yes	ttdR	NP_417532.1			DNA-binding transcriptional activator Dan
NC_000913.3	3206048	-	4.44015	23	518	WT (TSS50)_2	CAACGUUGUUACGAACAUGCG	UACG	NP_417532.1:c.209A>G	NP_417532.1:p.Y70C	Yes	ttdR	NP_417532.1			DNA-binding transcriptional activator Dan
NC_000913.3	3206048	-	7.14286	31	434	WT (TSS50)_3	CAACGUUGUUACGAACAUGCG	UACG	NP_417532.1:c.209A>G	NP_417532.1:p.Y70C	Yes	ttdR	NP_417532.1			DNA-binding transcriptional activator Dan
NC_000913.3	3206048	-	4.40529	20	454	PtRNA+ (TSS253)_1	CAACGUUGUUACGAACAUGCG	UACG	NP_417532.1:c.209A>G	NP_417532.1:p.Y70C	Yes	ttdR	NP_417532.1			DNA-binding transcriptional activator Dan
NC_000913.3	3206048	-	5.66038	27	477	PtRNA+ (TSS253)_2	CAACGUUGUUACGAACAUGCG	UACG	NP_417532.1:c.209A>G	NP_417532.1:p.Y70C	Yes	ttdR	NP_417532.1			DNA-binding transcriptional activator Dan
NC_000913.3	3206048	-	4.48113	19	424	PtRNA+ (TSS253)_3	CAACGUUGUUACGAACAUGCG	UACG	NP_417532.1:c.209A>G	NP_417532.1:p.Y70C	Yes	ttdR	NP_417532.1			DNA-binding transcriptional activator Dan
NC_000913.3	3485194	-	4.10959	3	73	WT (TSS50)_1	CUUCCAGAUUACGAAAAUGGA	UACG			-	prkB-as
NC_000913.3	3485194	-	9.52381	8	84	WT (TSS50)_2	CUUCCAGAUUACGAAAAUGGA	UACG			-	prkB-as
NC_000913.3	3485194	-	6.09756	5	82	WT (TSS50)_3	CUUCCAGAUUACGAAAAUGGA	UACG			-	prkB-as
NC_000913.3	3485194	-	6.94444	5	72	PtRNA+ (TSS253)_1	CUUCCAGAUUACGAAAAUGGA	UACG			-	prkB-as
NC_000913.3	3485194	-	2.12766	2	94	PtRNA+ (TSS253)_2	CUUCCAGAUUACGAAAAUGGA	UACG			-	prkB-as
NC_000913.3	3485194	-	1.11111	1	90	PtRNA+ (TSS253)_3	CUUCCAGAUUACGAAAAUGGA	UACG			-	prkB-as
NC_000913.3	3908325	+	33.3333	5	15	WT (TSS50)_1	AGUUCAAAUUACGAACCUGAA	UACG				pstB-as
NC_000913.3	3908325	+	57.1429	12	21	WT (TSS50)_2	AGUUCAAAUUACGAACCUGAA	UACG				pstB-as
NC_000913.3	3908325	+	42.8571	3	7	WT (TSS50)_3	AGUUCAAAUUACGAACCUGAA	UACG				pstB-as
NC_000913.3	3908325	+	27.7778	5	18	PtRNA+ (TSS253)_1	AGUUCAAAUUACGAACCUGAA	UACG				pstB-as
NC_000913.3	3908325	+	36.3636	8	22	PtRNA+ (TSS253)_2	AGUUCAAAUUACGAACCUGAA	UACG				pstB-as
NC_000913.3	3908325	+	37.5	6	16	PtRNA+ (TSS253)_3	AGUUCAAAUUACGAACCUGAA	UACG				pstB-as
NC_000913.3	3965663	+	0	0	43	WT (TSS50)_1	CUAUUGCUUUACGAAAGCGUA	UACG			-	trxA-5P
NC_000913.3	3965663	+	4.91803	3	61	WT (TSS50)_2	CUAUUGCUUUACGAAAGCGUA	UACG			-	trxA-5P
NC_000913.3	3965663	+	9.67742	3	31	WT (TSS50)_3	CUAUUGCUUUACGAAAGCGUA	UACG			-	trxA-5P
NC_000913.3	3965663	+	0	0	38	PtRNA+ (TSS253)_1	CUAUUGCUUUACGAAAGCGUA	UACG			-	trxA-5P
NC_000913.3	3965663	+	5.35714	3	56	PtRNA+ (TSS253)_2	CUAUUGCUUUACGAAAGCGUA	UACG			-	trxA-5P
NC_000913.3	3965663	+	5.88235	2	34	PtRNA+ (TSS253)_3	CUAUUGCUUUACGAAAGCGUA	UACG			-	trxA-5P

[truncated: 7 more sheets: Supplementary Table 11, Supplementary Table 12, Supplementary Table 13, Supplementary Table 14, Supplementary Table 15, Supplementary Table 16, Supplementary Table 17]
